# Supplementary material for: Bis{2-[3-(dimethyl­amino)­propyl­imino­meth­yl]-6-meth­oxy­phenolato}-κ3 N,N′,O 1;κ2 N,O 1-zinc(II) dihydrate
Source: Acta Crystallogr Sect E Struct Rep Online. 2010 Dec 18;67(Pt 1):m90. doi: 10.1107/S1600536810052438 (PMC3050366; doi:10.1107/S1600536810052438)
Supplement: Supplementary file 1 [file e-67-00m90-sup1.cif]

##############################################################################
###                                                                        ###
###        Electronic paper (Acta Crystallographica Section E)             ###
###                                                                        ###
##############################################################################
#                                                                            #
# This CIF contains the data in a paper accepted for publication in Acta     #
# Crystallographica Section E. It conforms to the requirements of Notes      #
# for Authors for Section E, and has been peer reviewed under the auspices   #
# of the IUCr Commission on Journals.                                        #
#                                                                            #
# Full details of the Crystallographic Information File format               #
# are given in the paper "The Crystallographic Information File (CIF):       #
# a New Standard Archive File for Crystallography" by S. R. Hall, F. H.      #
# Allen and I. D. Brown [Acta Cryst. (1991), A47, 655-685].                  #
#                                                                            #
# The current version of the core CIF dictionary is obtainable from          #
# ftp://ftp.iucr.org/pub/cif_core.dic. The current version number is 2.4.    #
#                                                                            #
# Software is freely available for graphical display of the structure(s) in  #
# this CIF.  For information consult the CIF home page http://www.iucr.org/  #
# cif/home.html                                                              #
#                                                                            #
# This file may be used for bona fide research purposes within the           #
# scientific community so long as proper attribution is given to the journal # 
# article from which it was obtained.                                        #
#                                                                            #
##############################################################################
                                             
data_I
_audit_creation_method     SHELXL-97
_chemical_name_systematic
;
Bis{2-[3-(dimethylamino)propyliminomethyl]-6-methoxyphenolato}-
\k^3^<i>N</i>,<i>N</i>',<i>O</i>^1^;\k^2^<i>N</i>,<i>O</i>^1^-zinc(II)
dihydrate
;
_chemical_name_common     ?
_chemical_formula_moiety     'C26 H38 N4 O4 Zn, 2(H2 O)'
_chemical_formula_sum     'C26 H42 N4 O6 Zn'
_chemical_formula_iupac     '[Zn (C13 H19 N2 O2)2], 2H2 O'
_chemical_formula_weight     572.01
_chemical_melting_point     ?
_symmetry_cell_setting     orthorhombic
_symmetry_space_group_name_H-M     'P n a 21'
_symmetry_space_group_name_Hall     'P 2c -2n'
loop_
    _symmetry_equiv_pos_as_xyz
    'x, y, z'
    '-x, -y, z+1/2'
    'x+1/2, -y+1/2, z'
    '-x+1/2, y+1/2, z+1/2'
_cell_length_a     14.982(3)
_cell_length_b     9.4411(19)
_cell_length_c     20.384(4)
_cell_angle_alpha     90.00
_cell_angle_beta     90.00
_cell_angle_gamma     90.00
_cell_volume     2883.2(10)
_cell_formula_units_Z     4
_cell_measurement_reflns_used     4118
_cell_measurement_theta_min     2.00
_cell_measurement_theta_max     27.59
_cell_measurement_temperature     293(2)
_exptl_crystal_description     block
_exptl_crystal_colour     colorless
_exptl_crystal_size_max     0.33
_exptl_crystal_size_mid     0.24
_exptl_crystal_size_min     0.09
_exptl_crystal_density_diffrn     1.318
_exptl_crystal_density_meas     ?
_exptl_crystal_density_method     'not measured'
_exptl_crystal_F_000     1216
_exptl_absorpt_coefficient_mu     0.896
_exptl_absorpt_correction_type     multi-scan
_exptl_absorpt_process_details     '(SADABS; Sheldrick, 1996)'
_exptl_absorpt_correction_T_min     0.773
_exptl_absorpt_correction_T_max     0.923
_exptl_special_details
;
;
_diffrn_ambient_temperature     293(2)
_diffrn_radiation_type     MoK\a
_diffrn_radiation_wavelength     0.71073
_diffrn_radiation_source     'Bruker APEXII area-detector'
_diffrn_radiation_monochromator     graphite
_diffrn_measurement_device_type     'Bruker APEXII area-detector'
_diffrn_measurement_method     \w
_diffrn_detector_area_resol_mean     ?
_diffrn_reflns_number     14801
_diffrn_reflns_av_R_equivalents     0.0270
_diffrn_reflns_av_sigmaI/netI     0.0477
_diffrn_reflns_theta_min     2.00
_diffrn_reflns_theta_max     27.59
_diffrn_reflns_theta_full     27.59
_diffrn_measured_fraction_theta_max     0.986
_diffrn_measured_fraction_theta_full     0.986
_diffrn_reflns_limit_h_min     -19
_diffrn_reflns_limit_h_max     19
_diffrn_reflns_limit_k_min     -12
_diffrn_reflns_limit_k_max     12
_diffrn_reflns_limit_l_min     -26
_diffrn_reflns_limit_l_max     25
_diffrn_standards_number     0
_diffrn_standards_interval_count     0
_diffrn_standards_interval_time     0
_diffrn_standards_decay_%     0
_refine_special_details
;
Refinement of <i>F</i>^2^ against ALL reflections. The weighted <i>R</i>-factor
<i>wR</i> and goodness of fit <i>S</i> are based on <i>F</i>^2^, conventional
<i>R</i>-factors <i>R</i> are based on <i>F</i>, with <i>F</i> set to zero for
negative <i>F</i>^2^. The threshold expression of <i>F</i>^2^ >
\s(<i>F</i>^2^) is used only for calculating <i>R</i>-factors(gt) <i>etc</i>.
and is not relevant to the choice of reflections for refinement.
<i>R</i>-factors based on <i>F</i>^2^ are statistically about twice as large
as those based on <i>F</i>, and <i>R</i>- factors based on ALL data will be
even larger.
;
_reflns_number_total     6371
_reflns_number_gt     4666
_reflns_threshold_expression     I>2\s(I)
_refine_ls_structure_factor_coef     Fsqd
_refine_ls_matrix_type     full
_refine_ls_R_factor_all     0.0527
_refine_ls_R_factor_gt     0.0307
_refine_ls_wR_factor_gt     0.0642
_refine_ls_wR_factor_ref     0.0715
_refine_ls_goodness_of_fit_ref     1.001
_refine_ls_restrained_S_all     1.001
_refine_ls_number_reflns     6371
_refine_ls_number_parameters     352
_refine_ls_number_restraints     7
_refine_ls_hydrogen_treatment     mixed
_refine_ls_weighting_scheme     calc
_refine_ls_weighting_details
                 'calc w=1/[\s^2^(Fo^2^)+(0.0255P)^2^] where P=(Fo^2^+2Fc^2^)/3'
_atom_sites_solution_hydrogens     geom
_atom_sites_solution_primary     direct
_atom_sites_solution_secondary     difmap
_refine_ls_shift/su_max     0.001
_refine_ls_shift/su_mean     0.000
_refine_diff_density_max     0.228
_refine_diff_density_min     -0.301
_refine_ls_extinction_method     none
_refine_ls_extinction_coef     ?
_refine_ls_abs_structure_details     'Flack (1983), 2935 Friedel pairs'
_refine_ls_abs_structure_Flack     -0.002(11)
loop_
    _atom_type_symbol
    _atom_type_description
    _atom_type_scat_dispersion_real
    _atom_type_scat_dispersion_imag
    _atom_type_scat_source
    'C' 'C' 0.0033 0.0016
                         'International Tables Vol C Tables 4.2.6.8 and 6.1.1.4'
    'H' 'H' 0.0000 0.0000
                         'International Tables Vol C Tables 4.2.6.8 and 6.1.1.4'
    'N' 'N' 0.0061 0.0033
                         'International Tables Vol C Tables 4.2.6.8 and 6.1.1.4'
    'O' 'O' 0.0106 0.0060
                         'International Tables Vol C Tables 4.2.6.8 and 6.1.1.4'
    'Zn' 'Zn' 0.2839 1.4301
                         'International Tables Vol C Tables 4.2.6.8 and 6.1.1.4'
_computing_data_collection     'APEX2 (Bruker, 2002)'
_computing_cell_refinement     'SAINT (Bruker, 2002)'
_computing_data_reduction     'SAINT (Bruker, 2002)'
_computing_structure_solution     'SHELXS97 (Sheldrick, 2008)'
_computing_structure_refinement     'SHELXL97 (Sheldrick, 2008)'
_computing_molecular_graphics     'SHELXTL (Sheldrick, 2008)'
_computing_publication_material     'SHELXTL (Sheldrick, 2008)'
loop_
    _atom_site_type_symbol
    _atom_site_label
    _atom_site_fract_x
    _atom_site_fract_y
    _atom_site_fract_z
    _atom_site_U_iso_or_equiv
    _atom_site_adp_type
    _atom_site_calc_flag
    _atom_site_refinement_flags
    _atom_site_occupancy
    _atom_site_disorder_assembly
    _atom_site_disorder_group
    Zn Zn1 0.501709(16) 0.23339(2) 0.01203(3) 0.04162(7) Uani d . 1 . .
    O O1 0.41420(11) 0.08139(17) 0.02808(8) 0.0529(4) Uani d . 1 . .
    O O2 0.27116(12) -0.07155(19) 0.03168(10) 0.0629(5) Uani d . 1 . .
    O O3 0.43100(11) 0.30686(17) -0.06314(8) 0.0485(4) Uani d . 1 . .
    O O4 0.37783(13) 0.34372(19) -0.18311(9) 0.0654(5) Uani d . 1 . .
    O O1W 0.34773(18) 0.0621(2) -0.11145(11) 0.0825(7) Uani d D 1 . .
    H H1WA 0.373(2) 0.139(2) -0.1067(16) 0.099 Uiso d D 1 . .
    H H1WB 0.341(2) 0.031(3) -0.0738(11) 0.099 Uiso d D 1 . .
    O O2W 0.2026(2) 0.4945(4) 0.25478(12) 0.1031(8) Uani d D 1 . .
    H H2WA 0.248(2) 0.442(4) 0.261(2) 0.124 Uiso d D 1 . .
    H H2WB 0.185(3) 0.511(5) 0.2931(11) 0.124 Uiso d D 1 . .
    N N1 0.58144(13) 0.1529(3) 0.08746(12) 0.0537(6) Uani d . 1 . .
    N N2 0.61050(15) 0.1672(2) -0.05394(11) 0.0549(6) Uani d . 1 . .
    N N3 0.48338(13) 0.4313(2) 0.05770(10) 0.0452(5) Uani d . 1 . .
    N N4 0.35581(16) 0.3123(3) 0.27371(11) 0.0587(6) Uani d . 1 . .
    C C1 0.40909(17) -0.0067(3) 0.07683(12) 0.0438(6) Uani d . 1 . .
    C C2 0.33160(18) -0.0943(3) 0.08146(13) 0.0515(6) Uani d . 1 . .
    C C3 0.3217(2) -0.1901(3) 0.13098(16) 0.0625(8) Uani d . 1 . .
    H H3A 0.2708 -0.2465 0.1327 0.075 Uiso calc R 1 . .
    C C4 0.3872(3) -0.2044(3) 0.17916(15) 0.0713(9) Uani d . 1 . .
    H H4A 0.3794 -0.2685 0.2133 0.086 Uiso calc R 1 . .
    C C5 0.4618(2) -0.1250(3) 0.17601(14) 0.0642(7) Uani d . 1 . .
    H H5A 0.5057 -0.1370 0.2078 0.077 Uiso calc R 1 . .
    C C6 0.47512(18) -0.0246(3) 0.12599(13) 0.0508(6) Uani d . 1 . .
    C C7 0.55804(18) 0.0535(3) 0.12662(14) 0.0566(7) Uani d . 1 . .
    H H7A 0.5989 0.0290 0.1590 0.068 Uiso calc R 1 . .
    C C8 0.1961(2) -0.1628(4) 0.02810(19) 0.0948(12) Uani d . 1 . .
    H H8A 0.1614 -0.1396 -0.0100 0.142 Uiso calc R 1 . .
    H H8B 0.1602 -0.1512 0.0667 0.142 Uiso calc R 1 . .
    H H8C 0.2160 -0.2592 0.0251 0.142 Uiso calc R 1 . .
    C C9 0.67298(18) 0.2078(4) 0.09311(17) 0.0738(9) Uani d . 1 . .
    H H9A 0.6996 0.1743 0.1336 0.089 Uiso calc R 1 . .
    H H9B 0.6716 0.3105 0.0944 0.089 Uiso calc R 1 . .
    C C10 0.7290(2) 0.1591(4) 0.03513(18) 0.0797(10) Uani d . 1 . .
    H H10A 0.7902 0.1888 0.0424 0.096 Uiso calc R 1 . .
    H H10B 0.7285 0.0564 0.0340 0.096 Uiso calc R 1 . .
    C C11 0.6997(2) 0.2131(4) -0.03087(18) 0.0778(10) Uani d . 1 . .
    H H11A 0.7005 0.3158 -0.0296 0.093 Uiso calc R 1 . .
    H H11B 0.7436 0.1836 -0.0631 0.093 Uiso calc R 1 . .
    C C12 0.6000(3) 0.2242(4) -0.12109(19) 0.0991(13) Uani d . 1 . .
    H H12A 0.6495 0.1946 -0.1477 0.149 Uiso calc R 1 . .
    H H12B 0.5982 0.3258 -0.1194 0.149 Uiso calc R 1 . .
    H H12C 0.5454 0.1893 -0.1398 0.149 Uiso calc R 1 . .
    C C13 0.6053(2) 0.0128(4) -0.05818(19) 0.0838(10) Uani d . 1 . .
    H H13A 0.6570 -0.0227 -0.0806 0.126 Uiso calc R 1 . .
    H H13B 0.5525 -0.0136 -0.0819 0.126 Uiso calc R 1 . .
    H H13C 0.6029 -0.0265 -0.0148 0.126 Uiso calc R 1 . .
    C C14 0.41844(15) 0.4378(2) -0.08135(12) 0.0428(6) Uani d . 1 . .
    C C15 0.38774(16) 0.4642(3) -0.14615(13) 0.0482(6) Uani d . 1 . .
    C C16 0.37146(18) 0.5993(3) -0.16748(14) 0.0590(7) Uani d . 1 . .
    H H16A 0.3523 0.6140 -0.2103 0.071 Uiso calc R 1 . .
    C C17 0.3831(2) 0.7150(3) -0.12611(17) 0.0689(8) Uani d . 1 . .
    H H17A 0.3711 0.8061 -0.1410 0.083 Uiso calc R 1 . .
    C C18 0.41185(19) 0.6940(3) -0.06417(16) 0.0626(7) Uani d . 1 . .
    H H18A 0.4193 0.7715 -0.0365 0.075 Uiso calc R 1 . .
    C C19 0.43089(15) 0.5564(3) -0.04033(12) 0.0458(6) Uani d . 1 . .
    C C20 0.45707(16) 0.5433(2) 0.02733(12) 0.0484(6) Uani d . 1 . .
    H H20A 0.4547 0.6259 0.0521 0.058 Uiso calc R 1 . .
    C C21 0.3374(2) 0.3549(3) -0.24481(13) 0.0692(8) Uani d . 1 . .
    H H21A 0.3276 0.2619 -0.2624 0.104 Uiso calc R 1 . .
    H H21B 0.3757 0.4074 -0.2738 0.104 Uiso calc R 1 . .
    H H21C 0.2813 0.4031 -0.2406 0.104 Uiso calc R 1 . .
    C C22 0.49389(17) 0.4456(3) 0.12804(13) 0.0541(6) Uani d . 1 . .
    H H22A 0.4984 0.5452 0.1394 0.065 Uiso calc R 1 . .
    H H22B 0.5486 0.3992 0.1417 0.065 Uiso calc R 1 . .
    C C23 0.41505(17) 0.3800(3) 0.16412(13) 0.0567(7) Uani d . 1 . .
    H H23A 0.3615 0.4338 0.1544 0.068 Uiso calc R 1 . .
    H H23B 0.4061 0.2839 0.1486 0.068 Uiso calc R 1 . .
    C C24 0.42988(19) 0.3780(3) 0.23717(13) 0.0615(7) Uani d . 1 . .
    H H24A 0.4844 0.3265 0.2465 0.074 Uiso calc R 1 . .
    H H24B 0.4378 0.4745 0.2525 0.074 Uiso calc R 1 . .
    C C25 0.3547(3) 0.1609(3) 0.26234(18) 0.0878(10) Uani d . 1 . .
    H H25A 0.3086 0.1183 0.2883 0.132 Uiso calc R 1 . .
    H H25B 0.4114 0.1213 0.2744 0.132 Uiso calc R 1 . .
    H H25C 0.3435 0.1428 0.2167 0.132 Uiso calc R 1 . .
    C C26 0.3640(3) 0.3397(4) 0.34359(14) 0.0808(10) Uani d . 1 . .
    H H26A 0.3158 0.2944 0.3664 0.121 Uiso calc R 1 . .
    H H26B 0.3617 0.4399 0.3513 0.121 Uiso calc R 1 . .
    H H26C 0.4198 0.3028 0.3592 0.121 Uiso calc R 1 . .
loop_
    _atom_site_aniso_label
    _atom_site_aniso_U_11
    _atom_site_aniso_U_22
    _atom_site_aniso_U_33
    _atom_site_aniso_U_12
    _atom_site_aniso_U_13
    _atom_site_aniso_U_23
    Zn1 0.03884(11) 0.04110(12) 0.04493(13) -0.00035(12) -0.00269(13) -0.0007(2)
    O1 0.0492(9) 0.0547(10) 0.0548(12) -0.0107(8) -0.0075(8) 0.0098(8)
    O2 0.0537(10) 0.0627(12) 0.0724(15) -0.0166(9) -0.0013(9) 0.0003(9)
    O3 0.0580(10) 0.0357(9) 0.0520(10) -0.0006(7) -0.0125(8) 0.0000(8)
    O4 0.0898(15) 0.0527(11) 0.0537(12) 0.0042(10) -0.0228(10) 0.0007(9)
    O1W 0.122(2) 0.0499(12) 0.0752(14) -0.0135(12) -0.0216(15) -0.0070(11)
    O2W 0.123(2) 0.120(2) 0.0667(16) 0.0474(19) -0.0175(15) -0.0036(16)
    N1 0.0387(11) 0.0638(15) 0.0586(14) 0.0032(11) -0.0071(10) -0.0045(12)
    N2 0.0477(13) 0.0566(14) 0.0604(15) 0.0065(11) 0.0074(10) 0.0005(11)
    N3 0.0466(12) 0.0476(12) 0.0413(12) -0.0035(9) 0.0004(9) -0.0070(9)
    N4 0.0621(15) 0.0655(16) 0.0485(14) 0.0026(12) 0.0012(11) -0.0080(11)
    C1 0.0522(15) 0.0361(13) 0.0432(14) 0.0042(11) 0.0062(11) 0.0000(11)
    C2 0.0595(16) 0.0434(14) 0.0516(16) 0.0000(12) 0.0161(14) -0.0049(11)
    C3 0.074(2) 0.0469(15) 0.067(2) -0.0033(14) 0.0221(16) -0.0011(14)
    C4 0.105(3) 0.0479(18) 0.061(2) 0.0131(17) 0.0260(19) 0.0135(14)
    C5 0.080(2) 0.0602(18) 0.0528(18) 0.0214(17) 0.0036(16) 0.0060(13)
    C6 0.0585(16) 0.0467(14) 0.0471(16) 0.0096(12) 0.0038(12) 0.0011(11)
    C7 0.0535(17) 0.0614(17) 0.0548(18) 0.0142(14) -0.0101(13) -0.0011(14)
    C8 0.074(2) 0.103(3) 0.108(3) -0.040(2) 0.001(2) -0.003(2)
    C9 0.0438(16) 0.092(2) 0.085(2) -0.0037(16) -0.0130(16) -0.0061(18)
    C10 0.0409(15) 0.106(3) 0.092(3) -0.0003(17) -0.0033(15) -0.003(2)
    C11 0.0478(19) 0.091(2) 0.095(3) -0.0036(17) 0.0188(18) -0.0029(19)
    C12 0.090(3) 0.139(3) 0.069(2) 0.024(2) 0.022(2) 0.023(2)
    C13 0.082(2) 0.069(2) 0.100(3) 0.0112(18) 0.016(2) -0.020(2)
    C14 0.0341(12) 0.0416(13) 0.0527(16) 0.0018(10) 0.0008(11) 0.0009(11)
    C15 0.0449(14) 0.0484(15) 0.0512(16) 0.0001(11) -0.0018(12) 0.0025(12)
    C16 0.0545(16) 0.0606(18) 0.0617(19) 0.0068(14) -0.0026(13) 0.0146(14)
    C17 0.082(2) 0.0446(16) 0.080(2) 0.0102(15) 0.0018(17) 0.0110(15)
    C18 0.0719(19) 0.0419(15) 0.074(2) 0.0064(13) 0.0077(16) -0.0069(14)
    C19 0.0390(13) 0.0433(14) 0.0552(17) 0.0034(11) 0.0044(11) -0.0001(11)
    C20 0.0443(13) 0.0395(12) 0.061(2) -0.0020(11) 0.0094(12) -0.0129(11)
    C21 0.086(2) 0.070(2) 0.0521(19) -0.0025(16) -0.0141(16) -0.0014(14)
    C22 0.0529(16) 0.0562(15) 0.0532(16) -0.0028(13) -0.0050(13) -0.0116(12)
    C23 0.0539(15) 0.0653(18) 0.0509(17) -0.0032(14) -0.0054(13) -0.0067(13)
    C24 0.0697(19) 0.0656(18) 0.0491(18) -0.0109(15) -0.0047(14) -0.0066(13)
    C25 0.100(3) 0.069(2) 0.094(3) -0.0146(19) 0.024(2) -0.0051(19)
    C26 0.099(3) 0.090(2) 0.053(2) -0.002(2) 0.0011(17) 0.0009(16)
_geom_special_details
;
All e.s.d.'s (except the e.s.d. in the dihedral angle between two l.s. planes)
are estimated using the full covariance matrix. The cell e.s.d.'s are taken
into account individually in the estimation of e.s.d.'s in distances, angles
and torsion angles; correlations between e.s.d.'s in cell parameters are only
used when they are defined by crystal symmetry. An approximate (isotropic)
treatment of cell e.s.d.'s is used for estimating e.s.d.'s involving l.s.
planes.
;
loop_
    _geom_bond_atom_site_label_1
    _geom_bond_atom_site_label_2
    _geom_bond_site_symmetry_2
    _geom_bond_distance
    _geom_bond_publ_flag
    Zn1 O1 . 1.9711(16) ?
    Zn1 O3 . 1.9878(17) ?
    Zn1 N1 . 2.090(2) ?
    Zn1 N3 . 2.106(2) ?
    Zn1 N2 . 2.204(2) ?
    O1 C1 . 1.298(3) ?
    O2 C2 . 1.377(3) ?
    O2 C8 . 1.418(3) ?
    O3 C14 . 1.304(3) ?
    O4 C15 . 1.372(3) ?
    O4 C21 . 1.400(3) ?
    O1W H1WA . 0.818(17) ?
    O1W H1WB . 0.826(17) ?
    O2W H2WA . 0.850(18) ?
    O2W H2WB . 0.838(18) ?
    N1 C7 . 1.281(3) ?
    N1 C9 . 1.471(3) ?
    N2 C13 . 1.462(4) ?
    N2 C12 . 1.479(4) ?
    N2 C11 . 1.482(4) ?
    N3 C20 . 1.287(3) ?
    N3 C22 . 1.449(3) ?
    N4 C25 . 1.448(4) ?
    N4 C26 . 1.453(4) ?
    N4 C24 . 1.473(3) ?
    C1 C6 . 1.418(4) ?
    C1 C2 . 1.428(3) ?
    C2 C3 . 1.364(4) ?
    C3 C4 . 1.395(5) ?
    C3 H3A . 0.9300 ?
    C4 C5 . 1.348(4) ?
    C4 H4A . 0.9300 ?
    C5 C6 . 1.406(4) ?
    C5 H5A . 0.9300 ?
    C6 C7 . 1.445(4) ?
    C7 H7A . 0.9300 ?
    C8 H8A . 0.9600 ?
    C8 H8B . 0.9600 ?
    C8 H8C . 0.9600 ?
    C9 C10 . 1.521(4) ?
    C9 H9A . 0.9700 ?
    C9 H9B . 0.9700 ?
    C10 C11 . 1.504(5) ?
    C10 H10A . 0.9700 ?
    C10 H10B . 0.9700 ?
    C11 H11A . 0.9700 ?
    C11 H11B . 0.9700 ?
    C12 H12A . 0.9600 ?
    C12 H12B . 0.9600 ?
    C12 H12C . 0.9600 ?
    C13 H13A . 0.9600 ?
    C13 H13B . 0.9600 ?
    C13 H13C . 0.9600 ?
    C14 C19 . 1.410(3) ?
    C14 C15 . 1.421(3) ?
    C15 C16 . 1.370(4) ?
    C16 C17 . 1.390(4) ?
    C16 H16A . 0.9300 ?
    C17 C18 . 1.349(4) ?
    C17 H17A . 0.9300 ?
    C18 C19 . 1.415(4) ?
    C18 H18A . 0.9300 ?
    C19 C20 . 1.439(4) ?
    C20 H20A . 0.9300 ?
    C21 H21A . 0.9600 ?
    C21 H21B . 0.9600 ?
    C21 H21C . 0.9600 ?
    C22 C23 . 1.523(4) ?
    C22 H22A . 0.9700 ?
    C22 H22B . 0.9700 ?
    C23 C24 . 1.506(4) ?
    C23 H23A . 0.9700 ?
    C23 H23B . 0.9700 ?
    C24 H24A . 0.9700 ?
    C24 H24B . 0.9700 ?
    C25 H25A . 0.9600 ?
    C25 H25B . 0.9600 ?
    C25 H25C . 0.9600 ?
    C26 H26A . 0.9600 ?
    C26 H26B . 0.9600 ?
    C26 H26C . 0.9600 ?
loop_
    _geom_angle_atom_site_label_1
    _geom_angle_atom_site_label_2
    _geom_angle_atom_site_label_3
    _geom_angle_site_symmetry_1
    _geom_angle_site_symmetry_3
    _geom_angle
    _geom_angle_publ_flag
    O1 Zn1 O3 . . 91.58(7) ?
    O1 Zn1 N1 . . 89.63(8) ?
    O3 Zn1 N1 . . 176.90(9) ?
    O1 Zn1 N3 . . 119.07(8) ?
    O3 Zn1 N3 . . 87.80(7) ?
    N1 Zn1 N3 . . 94.12(9) ?
    O1 Zn1 N2 . . 112.75(8) ?
    O3 Zn1 N2 . . 91.31(8) ?
    N1 Zn1 N2 . . 85.59(9) ?
    N3 Zn1 N2 . . 128.17(8) ?
    C1 O1 Zn1 . . 129.26(16) ?
    C2 O2 C8 . . 117.7(2) ?
    C14 O3 Zn1 . . 128.83(15) ?
    C15 O4 C21 . . 118.5(2) ?
    H1WA O1W H1WB . . 105(2) ?
    H2WA O2W H2WB . . 103(3) ?
    C7 N1 C9 . . 117.7(2) ?
    C7 N1 Zn1 . . 124.63(18) ?
    C9 N1 Zn1 . . 117.6(2) ?
    C13 N2 C12 . . 107.6(3) ?
    C13 N2 C11 . . 111.0(2) ?
    C12 N2 C11 . . 106.5(3) ?
    C13 N2 Zn1 . . 106.22(19) ?
    C12 N2 Zn1 . . 112.48(19) ?
    C11 N2 Zn1 . . 112.99(18) ?
    C20 N3 C22 . . 115.6(2) ?
    C20 N3 Zn1 . . 123.81(17) ?
    C22 N3 Zn1 . . 120.40(17) ?
    C25 N4 C26 . . 109.5(3) ?
    C25 N4 C24 . . 110.1(2) ?
    C26 N4 C24 . . 110.9(2) ?
    O1 C1 C6 . . 125.2(2) ?
    O1 C1 C2 . . 118.0(2) ?
    C6 C1 C2 . . 116.8(2) ?
    C3 C2 O2 . . 125.2(3) ?
    C3 C2 C1 . . 121.4(3) ?
    O2 C2 C1 . . 113.3(2) ?
    C2 C3 C4 . . 120.5(3) ?
    C2 C3 H3A . . 119.7 ?
    C4 C3 H3A . . 119.7 ?
    C5 C4 C3 . . 119.8(3) ?
    C5 C4 H4A . . 120.1 ?
    C3 C4 H4A . . 120.1 ?
    C4 C5 C6 . . 121.8(3) ?
    C4 C5 H5A . . 119.1 ?
    C6 C5 H5A . . 119.1 ?
    C5 C6 C1 . . 119.6(3) ?
    C5 C6 C7 . . 117.3(3) ?
    C1 C6 C7 . . 123.0(2) ?
    N1 C7 C6 . . 127.2(2) ?
    N1 C7 H7A . . 116.4 ?
    C6 C7 H7A . . 116.4 ?
    O2 C8 H8A . . 109.5 ?
    O2 C8 H8B . . 109.5 ?
    H8A C8 H8B . . 109.5 ?
    O2 C8 H8C . . 109.5 ?
    H8A C8 H8C . . 109.5 ?
    H8B C8 H8C . . 109.5 ?
    N1 C9 C10 . . 110.3(3) ?
    N1 C9 H9A . . 109.6 ?
    C10 C9 H9A . . 109.6 ?
    N1 C9 H9B . . 109.6 ?
    C10 C9 H9B . . 109.6 ?
    H9A C9 H9B . . 108.1 ?
    C11 C10 C9 . . 115.6(3) ?
    C11 C10 H10A . . 108.4 ?
    C9 C10 H10A . . 108.4 ?
    C11 C10 H10B . . 108.4 ?
    C9 C10 H10B . . 108.4 ?
    H10A C10 H10B . . 107.5 ?
    N2 C11 C10 . . 116.6(3) ?
    N2 C11 H11A . . 108.1 ?
    C10 C11 H11A . . 108.1 ?
    N2 C11 H11B . . 108.1 ?
    C10 C11 H11B . . 108.1 ?
    H11A C11 H11B . . 107.3 ?
    N2 C12 H12A . . 109.5 ?
    N2 C12 H12B . . 109.5 ?
    H12A C12 H12B . . 109.5 ?
    N2 C12 H12C . . 109.5 ?
    H12A C12 H12C . . 109.5 ?
    H12B C12 H12C . . 109.5 ?
    N2 C13 H13A . . 109.5 ?
    N2 C13 H13B . . 109.5 ?
    H13A C13 H13B . . 109.5 ?
    N2 C13 H13C . . 109.5 ?
    H13A C13 H13C . . 109.5 ?
    H13B C13 H13C . . 109.5 ?
    O3 C14 C19 . . 124.4(2) ?
    O3 C14 C15 . . 118.5(2) ?
    C19 C14 C15 . . 117.1(2) ?
    C16 C15 O4 . . 125.3(2) ?
    C16 C15 C14 . . 121.0(2) ?
    O4 C15 C14 . . 113.6(2) ?
    C15 C16 C17 . . 121.1(3) ?
    C15 C16 H16A . . 119.5 ?
    C17 C16 H16A . . 119.5 ?
    C18 C17 C16 . . 119.5(3) ?
    C18 C17 H17A . . 120.3 ?
    C16 C17 H17A . . 120.3 ?
    C17 C18 C19 . . 121.4(3) ?
    C17 C18 H18A . . 119.3 ?
    C19 C18 H18A . . 119.3 ?
    C14 C19 C18 . . 119.9(2) ?
    C14 C19 C20 . . 122.4(2) ?
    C18 C19 C20 . . 117.5(2) ?
    N3 C20 C19 . . 127.9(2) ?
    N3 C20 H20A . . 116.0 ?
    C19 C20 H20A . . 116.0 ?
    O4 C21 H21A . . 109.5 ?
    O4 C21 H21B . . 109.5 ?
    H21A C21 H21B . . 109.5 ?
    O4 C21 H21C . . 109.5 ?
    H21A C21 H21C . . 109.5 ?
    H21B C21 H21C . . 109.5 ?
    N3 C22 C23 . . 110.8(2) ?
    N3 C22 H22A . . 109.5 ?
    C23 C22 H22A . . 109.5 ?
    N3 C22 H22B . . 109.5 ?
    C23 C22 H22B . . 109.5 ?
    H22A C22 H22B . . 108.1 ?
    C24 C23 C22 . . 111.6(2) ?
    C24 C23 H23A . . 109.3 ?
    C22 C23 H23A . . 109.3 ?
    C24 C23 H23B . . 109.3 ?
    C22 C23 H23B . . 109.3 ?
    H23A C23 H23B . . 108.0 ?
    N4 C24 C23 . . 113.2(2) ?
    N4 C24 H24A . . 108.9 ?
    C23 C24 H24A . . 108.9 ?
    N4 C24 H24B . . 108.9 ?
    C23 C24 H24B . . 108.9 ?
    H24A C24 H24B . . 107.7 ?
    N4 C25 H25A . . 109.5 ?
    N4 C25 H25B . . 109.5 ?
    H25A C25 H25B . . 109.5 ?
    N4 C25 H25C . . 109.5 ?
    H25A C25 H25C . . 109.5 ?
    H25B C25 H25C . . 109.5 ?
    N4 C26 H26A . . 109.5 ?
    N4 C26 H26B . . 109.5 ?
    H26A C26 H26B . . 109.5 ?
    N4 C26 H26C . . 109.5 ?
    H26A C26 H26C . . 109.5 ?
    H26B C26 H26C . . 109.5 ?
loop_
    _geom_torsion_atom_site_label_1
    _geom_torsion_atom_site_label_2
    _geom_torsion_atom_site_label_3
    _geom_torsion_atom_site_label_4
    _geom_torsion_site_symmetry_1
    _geom_torsion_site_symmetry_2
    _geom_torsion_site_symmetry_3
    _geom_torsion_site_symmetry_4
    _geom_torsion
    _geom_torsion_publ_flag
    O3 Zn1 O1 C1 . . . . -171.2(2) ?
    N1 Zn1 O1 C1 . . . . 11.7(2) ?
    N3 Zn1 O1 C1 . . . . -82.8(2) ?
    N2 Zn1 O1 C1 . . . . 96.8(2) ?
    O1 Zn1 O3 C14 . . . . 143.2(2) ?
    N1 Zn1 O3 C14 . . . . -103.9(15) ?
    N3 Zn1 O3 C14 . . . . 24.2(2) ?
    N2 Zn1 O3 C14 . . . . -103.9(2) ?
    O1 Zn1 N1 C7 . . . . -7.8(2) ?
    O3 Zn1 N1 C7 . . . . -120.7(14) ?
    N3 Zn1 N1 C7 . . . . 111.3(2) ?
    N2 Zn1 N1 C7 . . . . -120.7(2) ?
    O1 Zn1 N1 C9 . . . . 167.9(2) ?
    O3 Zn1 N1 C9 . . . . 55.0(16) ?
    N3 Zn1 N1 C9 . . . . -73.0(2) ?
    N2 Zn1 N1 C9 . . . . 55.0(2) ?
    O1 Zn1 N2 C13 . . . . -13.9(2) ?
    O3 Zn1 N2 C13 . . . . -106.2(2) ?
    N1 Zn1 N2 C13 . . . . 73.8(2) ?
    N3 Zn1 N2 C13 . . . . 165.60(19) ?
    O1 Zn1 N2 C12 . . . . 103.6(2) ?
    O3 Zn1 N2 C12 . . . . 11.3(2) ?
    N1 Zn1 N2 C12 . . . . -168.7(2) ?
    N3 Zn1 N2 C12 . . . . -76.9(2) ?
    O1 Zn1 N2 C11 . . . . -135.9(2) ?
    O3 Zn1 N2 C11 . . . . 131.9(2) ?
    N1 Zn1 N2 C11 . . . . -48.1(2) ?
    N3 Zn1 N2 C11 . . . . 43.6(2) ?
    O1 Zn1 N3 C20 . . . . -106.31(19) ?
    O3 Zn1 N3 C20 . . . . -15.73(19) ?
    N1 Zn1 N3 C20 . . . . 161.8(2) ?
    N2 Zn1 N3 C20 . . . . 74.2(2) ?
    O1 Zn1 N3 C22 . . . . 69.01(18) ?
    O3 Zn1 N3 C22 . . . . 159.59(17) ?
    N1 Zn1 N3 C22 . . . . -22.85(18) ?
    N2 Zn1 N3 C22 . . . . -110.48(18) ?
    Zn1 O1 C1 C6 . . . . -9.4(4) ?
    Zn1 O1 C1 C2 . . . . 171.35(16) ?
    C8 O2 C2 C3 . . . . -5.7(4) ?
    C8 O2 C2 C1 . . . . 173.9(2) ?
    O1 C1 C2 C3 . . . . 179.5(2) ?
    C6 C1 C2 C3 . . . . 0.2(4) ?
    O1 C1 C2 O2 . . . . -0.1(3) ?
    C6 C1 C2 O2 . . . . -179.4(2) ?
    O2 C2 C3 C4 . . . . -179.9(2) ?
    C1 C2 C3 C4 . . . . 0.6(4) ?
    C2 C3 C4 C5 . . . . -1.4(4) ?
    C3 C4 C5 C6 . . . . 1.5(4) ?
    C4 C5 C6 C1 . . . . -0.8(4) ?
    C4 C5 C6 C7 . . . . -179.2(3) ?
    O1 C1 C6 C5 . . . . -179.4(2) ?
    C2 C1 C6 C5 . . . . -0.1(3) ?
    O1 C1 C6 C7 . . . . -1.1(4) ?
    C2 C1 C6 C7 . . . . 178.2(2) ?
    C9 N1 C7 C6 . . . . -173.9(3) ?
    Zn1 N1 C7 C6 . . . . 1.8(4) ?
    C5 C6 C7 N1 . . . . -176.9(3) ?
    C1 C6 C7 N1 . . . . 4.8(4) ?
    C7 N1 C9 C10 . . . . 107.7(3) ?
    Zn1 N1 C9 C10 . . . . -68.3(3) ?
    N1 C9 C10 C11 . . . . 63.9(4) ?
    C13 N2 C11 C10 . . . . -59.0(4) ?
    C12 N2 C11 C10 . . . . -175.8(3) ?
    Zn1 N2 C11 C10 . . . . 60.2(3) ?
    C9 C10 C11 N2 . . . . -63.8(4) ?
    Zn1 O3 C14 C19 . . . . -19.8(3) ?
    Zn1 O3 C14 C15 . . . . 162.02(17) ?
    C21 O4 C15 C16 . . . . -8.6(4) ?
    C21 O4 C15 C14 . . . . 172.1(2) ?
    O3 C14 C15 C16 . . . . 178.5(2) ?
    C19 C14 C15 C16 . . . . 0.2(3) ?
    O3 C14 C15 O4 . . . . -2.1(3) ?
    C19 C14 C15 O4 . . . . 179.6(2) ?
    O4 C15 C16 C17 . . . . 179.7(3) ?
    C14 C15 C16 C17 . . . . -1.0(4) ?
    C15 C16 C17 C18 . . . . 0.8(5) ?
    C16 C17 C18 C19 . . . . 0.3(5) ?
    O3 C14 C19 C18 . . . . -177.4(2) ?
    C15 C14 C19 C18 . . . . 0.8(3) ?
    O3 C14 C19 C20 . . . . -1.6(4) ?
    C15 C14 C19 C20 . . . . 176.6(2) ?
    C17 C18 C19 C14 . . . . -1.0(4) ?
    C17 C18 C19 C20 . . . . -177.0(3) ?
    C22 N3 C20 C19 . . . . -172.0(2) ?
    Zn1 N3 C20 C19 . . . . 3.6(3) ?
    C14 C19 C20 N3 . . . . 9.6(4) ?
    C18 C19 C20 N3 . . . . -174.6(3) ?
    C20 N3 C22 C23 . . . . 102.0(3) ?
    Zn1 N3 C22 C23 . . . . -73.7(2) ?
    N3 C22 C23 C24 . . . . 173.1(2) ?
    C25 N4 C24 C23 . . . . 70.9(3) ?
    C26 N4 C24 C23 . . . . -167.8(3) ?
    C22 C23 C24 N4 . . . . -178.7(2) ?
loop_
    _geom_hbond_atom_site_label_D
    _geom_hbond_atom_site_label_H
    _geom_hbond_atom_site_label_A
    _geom_hbond_site_symmetry_A
    _geom_hbond_distance_DH
    _geom_hbond_distance_HA
    _geom_hbond_distance_DA
    _geom_hbond_angle_DHA
    O1W H1WA O3 . 0.818(17) 2.02(2) 2.805(3) 161(3)
    O1W H1WA O4 . 0.818(17) 2.49(3) 3.067(3) 129(3)
    O1W H1WB O1 . 0.826(17) 2.39(3) 3.019(3) 133(3)
    O1W H1WB O2 . 0.826(17) 2.583(18) 3.379(3) 162(3)
    O2W H2WA N4 . 0.850(18) 2.045(19) 2.894(4) 178(4)
    O2W H2WB O1W 4 0.838(18) 2.064(19) 2.900(3) 175(5)
data_global
_journal_date_recd_electronic     2010-12-03
_journal_date_accepted     2010-12-14
_journal_name_full     'Acta Crystallographica, Section E'
_journal_year     2011
_journal_volume     67
_journal_issue      1
_journal_page_first     m90
_journal_page_last     m90
_journal_paper_category     QM
_journal_coeditor_code     BQ2261
_publ_contact_author
;
     Hong Lin
     Jinhua Prodessional-Technical College,
     Jinhua, Zhejiang 321007,
     People's Republic of China
;
_publ_contact_author_email     jh_ll@126.com
_publ_contact_author_fax     '86 579 82264096'
_publ_contact_author_phone     '86 579 82264096'
_publ_section_title
;\
Bis{2-[3-(dimethylamino)propyliminomethyl]-6-methoxyphenolato}-\k^3^<i>N</i>,\
<i>N</i>',<i>O</i>^1^;\k^2^<i>N</i>,<i>O</i>^1^-zinc(II) dihydrate
;
loop_
    _publ_author_name
    _publ_author_address
    'Hong Lin'
;
     Jinhua Professional--Technical College,
     Jinhua, Zhejiang 321007,
     People's Republic of China
;
    'Xiao-Juan Wang'
;
     Zhejiang Key Laboratory for Reactive Chemistry on Solid Surfaces,
     Institute of Physical Chemistry,
     Zhejiang Normal University,
     Jinhua, Zhejiang 321004,
     People's Republic of China
;
