# Supplementary material for: Bis{2-[3-(dimethyl­amino)­propyl­imino­meth­yl]-6-meth­oxy­phenolato}-κ3 N,N′,O 1;κ2 N,O 1-zinc(II) dihydrate
Source: Acta Crystallogr Sect E Struct Rep Online. 2010 Dec 18;67(Pt 1):m90. doi: 10.1107/S1600536810052438 (PMC3050366; doi:10.1107/S1600536810052438)
Supplement: Supplementary file 2 [file e-67-00m90-Isup2.hkl]

# 
# h,k,l, Fc-squared, Fo-squared, sigma(Fo-squared) and status flag 
# 
data_I
_shelx_title ' a in Pna2(1)' 
_shelx_refln_list_code          4 
_shelx_F_calc_maximum      255.31 
_exptl_crystal_F_000      1216.00 
_reflns_d_resolution_high  0.7673 
 
loop_ 
 _symmetry_equiv_pos_as_xyz 
 'x, y, z' 
 '-x, -y, z+1/2' 
 'x+1/2, -y+1/2, z' 
 '-x+1/2, y+1/2, z+1/2' 
 
_cell_length_a    14.9818 
_cell_length_b     9.4411 
_cell_length_c    20.3838 
_cell_angle_alpha  90.000 
_cell_angle_beta   90.000 
_cell_angle_gamma  90.000 
 
_shelx_F_squared_multiplier     1.000 
 
loop_ 
 _refln_index_h 
 _refln_index_k 
 _refln_index_l 
 _refln_F_squared_calc 
 _refln_F_squared_meas 
 _refln_F_squared_sigma 
 _refln_observed_status 
   2   2 -26       71.71      110.24     24.68 o 
   1   2 -25        0.88       -4.10     16.73 o 
   2   2 -25       25.65       14.91     18.36 o 
   3   2 -25        2.03       23.51     19.34 o 
   4   2 -25       10.81       17.58     18.82 o 
   5   2 -25       12.11       34.44     19.53 o 
   0   3 -25       58.56       36.92     20.32 o 
   1   3 -25       13.23       47.73     17.52 o 
   2   3 -25      114.14       83.55     26.24 o 
   3   3 -25        1.37       -1.24     17.97 o 
   4   3 -25      100.69       82.89     23.12 o 
   1   4 -25       44.97       33.94     15.65 o 
   4   1 -24       10.32       -7.36     16.28 o 
   5   1 -24        9.29       -0.20     16.73 o 
   6   1 -24        1.02      -16.34     16.34 o 
   0   2 -24      345.82      390.03     34.77 o 
   1   2 -24        1.44       17.78     18.10 o 
   2   2 -24      185.18      184.47     27.15 o 
   3   2 -24        4.99       -2.73     17.12 o 
   4   2 -24       99.74       82.76     21.29 o 
   5   2 -24        4.22        7.49     17.84 o 
   1   3 -24       54.58       54.67     14.81 o 
   2   3 -24        8.82        7.79     12.71 o 
   3   3 -24       17.85       10.50     12.90 o 
   4   3 -24       13.44       10.29     17.84 o 
   0   4 -24      139.15      144.68     26.70 o 
   1   4 -24        6.27      -12.80     14.91 o 
   2   4 -24       93.33      124.11     44.05 o 
   3   4 -24       13.72        8.46     13.93 o 
   4   4 -24       97.70      100.21     24.81 o 
   1   5 -24       45.61       76.20     17.79 o 
   2   5 -24        4.63       -3.60     22.85 o 
   2   1 -23      201.05      225.55     26.31 o 
   3   1 -23        0.28        2.73     14.91 o 
   4   1 -23      387.07      416.20     35.88 o 
   5   1 -23        3.08       -5.01     16.54 o 
   6   1 -23      397.71      495.45     39.52 o 
   1   2 -23        5.85      -10.67     10.67 o 
   2   2 -23        3.51      -12.37     14.85 o 
   3   2 -23        0.37       12.50     16.54 o 
   4   2 -23       19.63       13.87     17.39 o 
   5   2 -23       13.47       14.39     17.26 o 
   0   3 -23      210.84      202.70     26.76 o 
   1   3 -23        6.72        5.75     11.97 o 
   2   3 -23      208.67      212.87     37.21 o 
   3   3 -23       24.43        3.91     12.44 o 
   4   3 -23       87.17       84.19     22.40 o 
   1   4 -23       51.63       50.59     14.60 o 
   2   4 -23        2.73      -11.53     11.53 o 
   3   4 -23       95.85       89.11     17.16 o 
   4   4 -23        8.30      -16.67     16.67 o 
   5   4 -23       24.29       19.34     19.01 o 
   0   5 -23      254.90      315.54     34.77 o 
   1   5 -23        6.31        8.77     13.97 o 
   2   5 -23      149.74      160.36     19.08 o 
   3   5 -23        8.11       14.59     18.36 o 
   4   5 -23      126.82      152.56     27.61 o 
   5   5 -23        0.37       17.84     19.40 o 
   1   6 -23       29.49       15.89     28.85 o 
   1   1 -22       96.21       72.34     19.14 o 
   2   1 -22       30.00       38.16     16.21 o 
   3   1 -22        9.05       10.48     15.24 o 
   4   1 -22        8.60        3.91     14.59 o 
   5   1 -22        6.47       -1.69     15.50 o 
   0   2 -22      639.17      716.44     47.01 o 
   1   2 -22       69.36       71.35     13.81 o 
   2   2 -22      376.19      395.34     23.94 o 
   3   2 -22       29.93       18.43     15.24 o 
   4   2 -22      312.52      329.21     30.73 o 
   1   3 -22      120.52      122.29     15.79 o 
   2   3 -22       13.48        8.88     11.79 o 
   3   3 -22       46.06       46.83     13.30 o 
   4   3 -22       14.06       14.52     17.52 o 
   0   4 -22      187.65      187.92     26.24 o 
   1   4 -22        3.57        0.30     12.38 o 
   2   4 -22      109.84       90.16     16.08 o 
   3   4 -22        3.23       -5.78     11.79 o 
   4   4 -22      141.50      153.86     24.81 o 
   5   4 -22        9.39        4.23     17.84 o 
   6   4 -22      170.06      196.77     26.24 o 
   1   5 -22      109.90      120.04     17.03 o 
   2   5 -22        1.41       17.71     15.86 o 
   3   5 -22       57.84       14.46     18.49 o 
   4   5 -22        0.41       14.06     19.34 o 
   5   5 -22       37.82       20.38     18.88 o 
   6   5 -22        6.33       -2.34     18.82 o 
   7   5 -22       20.11        4.75     18.88 o 
   0   6 -22      344.01      406.05     38.48 o 
   1   6 -22        4.14       12.12     13.53 o 
   2   6 -22      193.72      210.01     23.12 o 
   3   6 -22        3.43      -17.52     17.52 o 
   4   6 -22       54.68       29.30     21.68 o 
   5   6 -22        5.29       24.03     20.90 o 
   6   0 -21       26.32       22.79     16.86 o 
   0   1 -21      573.66      613.63     41.61 o 
   1   1 -21       93.60       77.35     18.30 o 
   2   1 -21      420.76      448.89     34.90 o 
   3   1 -21       36.31       20.51     16.60 o 
   4   1 -21      493.52      524.36     38.42 o 
   5   1 -21        1.76        7.75     16.08 o 
   1   2 -21       25.80        1.65      9.85 o 
   2   2 -21        2.54       -1.96     15.37 o 
   3   2 -21       28.22       34.67     11.88 o 
   4   2 -21       25.20       34.71     16.80 o 
  11   2 -21        3.21        7.03     22.72 o 
   0   3 -21      264.71      281.29     29.04 o 
   1   3 -21        9.19       15.36     18.75 o 
   2   3 -21      323.41      332.05     22.19 o 
   3   3 -21        8.10        7.34     11.19 o 
   4   3 -21      209.66      229.26     26.63 o 
   5   3 -21       17.76        5.27     16.47 o 
   9   3 -21       14.39       25.85     21.36 o 
  10   3 -21      162.01      159.53     31.78 o 
   1   4 -21      128.95      111.19     15.72 o 
   2   4 -21       12.64       19.41     16.41 o 
   3   4 -21       45.70       41.22     17.58 o 
   4   4 -21        9.93        5.27     16.80 o 
   5   4 -21       34.19       53.91     19.01 o 
   6   4 -21        4.46       -0.46     17.39 o 
   0   5 -21      201.98      223.86     28.52 o 
   1   5 -21        5.15        3.43     12.12 o 
   2   5 -21      181.00      174.90     18.22 o 
   3   5 -21       14.22       12.11     18.49 o 
   4   5 -21      263.56      273.41     30.86 o 
   5   5 -21       12.51       20.32     18.43 o 
   6   5 -21      122.36       97.54     23.12 o 
   7   5 -21        3.47       -2.02     18.36 o 
   1   6 -21      126.22      135.35     18.25 o 
   2   6 -21        2.30        2.54     18.56 o 
   3   6 -21       28.09       26.37     19.99 o 
   4   6 -21       19.99       -1.56     19.60 o 
   5   6 -21       26.86       64.07     22.01 o 
   6   6 -21        5.88       17.45     20.64 o 
   7   6 -21       44.56       69.93     22.85 o 
   0   7 -21      124.32      189.54     28.65 o 
   1   7 -21       12.24        0.84     13.62 o 
   2   7 -21       81.75      106.98     25.00 o 
   3   7 -21       16.79       45.19     21.49 o 
   4   7 -21       54.74       23.96     20.97 o 
   4   0 -20      744.66      695.02     45.90 o 
   6   0 -20      736.56      794.45     48.18 o 
   1   1 -20      125.45       93.36     15.14 o 
   2   1 -20       82.92       81.00     17.91 o 
   3   1 -20       31.63       61.14     17.39 o 
   4   1 -20        9.31        5.40     15.30 o 
   5   1 -20       49.89       83.74     18.56 o 
  12   1 -20        5.77       21.36     24.09 o 
   0   2 -20      323.56      332.27     29.30 o 
   1   2 -20       15.07        6.08     10.10 o 
   2   2 -20      523.21      583.10     31.65 o 
   3   2 -20        6.66       -1.11     10.41 o 
   4   2 -20      613.07      737.21     44.93 o 
  11   2 -20       30.73       12.18     23.05 o 
  12   2 -20      113.32      149.57     32.23 o 
   1   3 -20      105.77       88.10     25.62 o 
   2   3 -20        9.85        8.35     10.58 o 
   3   3 -20      117.62       95.12     13.93 o 
   4   3 -20        4.74        5.86     14.72 o 
   5   3 -20       45.10       82.89     19.14 o 
   9   3 -20       14.19        7.42     20.51 o 
  10   3 -20       44.29       35.75     22.46 o 
  11   3 -20        3.02      -13.51     15.17 o 
   0   4 -20      416.92      450.52     36.14 o 
   1   4 -20       20.41        5.74     17.61 o 
   2   4 -20      270.84      282.55     36.46 o 
   3   4 -20       33.88       20.58     16.08 o 
   4   4 -20      304.71      283.76     29.69 o 
   5   4 -20       10.26        3.65     15.43 o 
   6   4 -20      231.48      200.42     26.24 o 
   7   4 -20        1.35       10.03     16.86 o 
   9   4 -20        3.12      -15.43     21.29 o 
  10   4 -20      118.01      127.17     28.98 o 
  11   4 -20        4.90       -6.06     23.31 o 
   1   5 -20      165.23      172.66     17.77 o 
   2   5 -20       43.05       39.82     13.56 o 
   3   5 -20      100.12       61.73     21.42 o 
   4   5 -20        3.19       11.98     18.43 o 
   5   5 -20      103.53       56.91     20.32 o 
   6   5 -20        5.68        5.60     18.04 o 
   7   5 -20       16.42        9.96     18.17 o 
   8   5 -20        0.06        9.05     17.58 o 
   9   5 -20       15.87       -3.97     23.38 o 
   0   6 -20      196.00      172.62     26.70 o 
   1   6 -20        6.56        5.65     27.18 o 
   2   6 -20      330.96      391.27     35.62 o 
   3   6 -20        1.30        2.86     16.73 o 
   4   6 -20      215.31      265.66     30.15 o 
   5   6 -20        0.39      -17.71     17.71 o 
   6   6 -20       49.48       39.78     21.23 o 
   7   6 -20        3.69        5.80     18.56 o 
   8   6 -20       42.19       56.39     21.23 o 
   1   7 -20       65.28       46.85     15.01 o 
   2   7 -20        2.18       -6.32     18.43 o 
   3   7 -20       85.37       66.35     22.40 o 
   4   7 -20       12.86       23.70     20.12 o 
   5   7 -20       29.07       27.74     21.94 o 
   6   7 -20        5.79        7.62     20.97 o 
   0   8 -20       88.30       81.78     24.68 o 
   1   8 -20        0.71       15.37     21.29 o 
   2   0 -19      489.25      460.48     33.40 o 
   4   0 -19       35.35       46.23     15.63 o 
   0   1 -19      691.07      658.95     41.48 o 
   1   1 -19       29.22       36.67     10.49 o 
   2   1 -19      585.76      554.83     38.42 o 
   3   1 -19        8.22        2.47     12.76 o 
   4   1 -19      604.62      661.10     41.74 o 
  12   1 -19      178.53      156.76     21.77 o 
  13   1 -19       41.56       26.38     18.15 o 
   1   2 -19      111.22       92.16     15.04 o 
   2   2 -19       12.42       16.50     10.37 o 
   3   2 -19      201.66      187.48     16.05 o 
   4   2 -19       79.64       87.45     17.52 o 
   9   2 -19        1.11       16.54     19.40 o 
  10   2 -19       23.10       22.73     15.42 o 
  11   2 -19        0.52        6.69     15.35 o 
  12   2 -19       17.58       12.89     17.29 o 
  13   2 -19       10.98        0.61     16.55 o 
   0   3 -19      373.14      361.70     30.67 o 
   1   3 -19       21.20       12.43     10.80 o 
   2   3 -19      620.68      646.65     29.30 o 
   3   3 -19       72.01       63.37     12.42 o 
   4   3 -19      502.25      551.25     39.33 o 
   5   3 -19       36.61       21.42     15.95 o 
   6   3 -19      407.67      411.06     33.66 o 
   8   3 -19      194.72      212.73     29.43 o 
   9   3 -19       11.83        4.03     13.71 o 
  10   3 -19      185.64      200.85     22.27 o 
  11   3 -19        4.90       11.46     15.79 o 
  12   3 -19      142.17      163.16     28.62 o 
   1   4 -19      147.42      136.62     34.61 o 
   2   4 -19        4.46       -4.24     10.20 o 
   3   4 -19      204.90      170.60     24.48 o 
   4   4 -19       28.97       -0.33     14.32 o 
   5   4 -19      111.49      109.00     20.58 o 
   6   4 -19       29.35       60.16     17.91 o 
   7   4 -19      150.72      165.02     17.73 o 
   8   4 -19        4.60       12.05     19.99 o 
   9   4 -19       76.50      111.67     26.83 o 
  10   4 -19        7.78      -15.17     25.85 o 
  11   4 -19       36.61       38.06     17.15 o 
   0   5 -19      507.54      473.11     38.29 o 
   1   5 -19       34.78       24.01     12.06 o 
   2   5 -19      377.35      327.39     32.95 o 
   3   5 -19       39.21       21.75     17.45 o 
   4   5 -19      416.48      444.53     36.01 o 
   5   5 -19       27.41        3.78     15.89 o 
   6   5 -19      200.04      204.85     26.44 o 
   7   5 -19        1.89       -5.83     12.99 o 
   8   5 -19      243.24      272.30     22.28 o 
   9   5 -19       34.18       19.34     23.51 o 
  10   5 -19      134.73      130.29     30.60 o 
   1   6 -19       85.98       62.58     31.16 o 
   2   6 -19       31.42       44.34     19.73 o 
   3   6 -19      184.49      202.50     27.87 o 
   4   6 -19       11.73       40.44     18.49 o 
   5   6 -19       76.46       73.45     21.62 o 
   6   6 -19       17.37       12.96     18.49 o 
   7   6 -19        8.04       -0.64     13.26 o 
   8   6 -19        1.63       11.01     14.03 o 
   9   6 -19       17.35       30.93     24.55 o 
   0   7 -19      150.98      125.93     25.00 o 
   1   7 -19        5.76        9.14     12.85 o 
   2   7 -19      116.78      120.72     24.35 o 
   3   7 -19        2.58      -16.41     16.41 o 
   4   7 -19      116.62      132.18     25.20 o 
   5   7 -19       20.06        1.95     19.14 o 
   6   7 -19       70.39       75.60     23.90 o 
   7   7 -19        4.54        4.38     15.04 o 
   1   8 -19       99.13      115.51     25.78 o 
   2   8 -19        2.71        8.20     18.88 o 
   3   8 -19      101.44      140.71     27.09 o 
   4   8 -19        5.29      -13.22     17.97 o 
   2   0 -18     2486.13     2340.24    111.93 o 
   4   0 -18     1514.49     1501.38     78.01 o 
  12   0 -18      175.67      150.54     29.30 o 
  14   0 -18      124.14      185.32     40.24 o 
   1   1 -18       57.68       53.01     10.73 o 
   2   1 -18       44.42       46.90     14.26 o 
   3   1 -18       29.07       37.57     13.87 o 
   4   1 -18       29.91       46.23     14.91 o 
   9   1 -18        5.53      -12.05     17.06 o 
  10   1 -18       29.94       56.19     21.88 o 
  11   1 -18        8.07       -0.52     19.99 o 
  12   1 -18       29.99       10.10     16.28 o 
  13   1 -18       40.39       34.55     17.29 o 
  14   1 -18        7.11       -8.97     13.89 o 
   0   2 -18      619.12      588.17     36.01 o 
   1   2 -18       75.66       58.41     11.35 o 
   2   2 -18      394.38      406.40     21.48 o 
   3   2 -18       85.25       69.65     11.69 o 
   4   2 -18      853.06      896.09     53.39 o 
   7   2 -18        9.59        8.59     15.89 o 
   8   2 -18      472.65      507.04     40.11 o 
   9   2 -18       18.28       16.41     18.95 o 
  10   2 -18      318.02      308.17     33.99 o 
  11   2 -18       40.89       57.27     16.63 o 
  12   2 -18      136.35      104.13     19.43 o 
  13   2 -18        3.24        4.10     16.48 o 
   1   3 -18      189.30      203.04     16.25 o 
   2   3 -18       13.81        2.70     17.42 o 
   3   3 -18       32.05       20.25     15.04 o 
   4   3 -18       18.15       36.27     15.37 o 
   5   3 -18       91.72       99.49     18.10 o 
   6   3 -18       40.01       37.24     12.30 o 
   7   3 -18       71.13      114.86     22.85 o 
   8   3 -18       47.57       71.88     26.21 o 
   9   3 -18       92.73       85.43     16.61 o 
  10   3 -18       37.00       23.19     14.69 o 
  11   3 -18       31.55       28.33     18.04 o 
  12   3 -18        4.74       17.80     16.32 o 
  13   3 -18        6.82       16.48     17.05 o 
   0   4 -18      728.36      721.91     46.69 o 
   1   4 -18       36.44       35.18     11.06 o 
   2   4 -18      519.64      472.63     25.51 o 
   3   4 -18        8.92       17.19     15.37 o 
   4   4 -18      375.58      373.88     32.36 o 
   5   4 -18       68.44       58.41     17.26 o 
   6   4 -18      411.46      471.59     30.25 o 
   7   4 -18       25.46       19.53     12.30 o 
   8   4 -18      418.14      476.50     40.37 o 
   9   4 -18       25.95       29.97     15.47 o 
  10   4 -18      245.36      245.13     23.27 o 
  11   4 -18        2.87        5.29     15.00 o 
  12   4 -18      189.09      221.02     32.82 o 
   1   5 -18      445.72      395.91     23.50 o 
   2   5 -18        7.69        4.88     15.37 o 
   3   5 -18      132.74      159.85     23.18 o 
   4   5 -18       72.05       60.82     18.62 o 
   5   5 -18       26.45       20.32     18.92 o 
   6   5 -18       74.34       98.22     15.43 o 
   7   5 -18       81.52       91.82     15.24 o 
   8   5 -18       42.40       41.65     13.80 o 
   9   5 -18      118.34      156.21     28.26 o 
  10   5 -18       21.18        2.15     21.62 o 
  11   5 -18       38.54       35.55     24.22 o 
   0   6 -18      411.54      388.79     34.51 o 
   1   6 -18        4.70        1.14     11.16 o 
   2   6 -18      292.08      313.85     30.60 o 
   3   6 -18        4.32       29.11     17.39 o 
   4   6 -18      259.94      231.02     28.32 o 
   5   6 -18       12.54       17.06     17.32 o 
   6   6 -18      252.43      231.73     20.69 o 
   7   6 -18       11.60        2.74     12.93 o 
   8   6 -18       94.49      104.42     18.95 o 
   9   6 -18       28.45       21.73     15.01 o 
  10   6 -18       70.12       64.92     23.96 o 
   1   7 -18      104.63      123.98     22.66 o 
   2   7 -18       18.33        7.03     16.99 o 
   3   7 -18       67.00       39.85     20.32 o 
   4   7 -18       10.86        5.08     17.32 o 
   5   7 -18       42.02       33.60     19.66 o 
   6   7 -18        5.89       -5.92     13.87 o 
   7   7 -18       31.99       55.08     16.40 o 
   8   7 -18       14.21       -5.19     14.58 o 
   9   7 -18       37.36       23.44     19.79 o 
   0   8 -18       97.72      109.39     24.22 o 
   1   8 -18        4.19       39.26     21.10 o 
   2   8 -18       90.99      118.70     24.87 o 
   3   8 -18       11.42        7.36     19.92 o 
   4   8 -18       64.18       35.29     20.71 o 
   5   8 -18        6.96       22.27     20.97 o 
   6   8 -18       28.95       63.68     17.36 o 
   2   0 -17      132.45      138.89     18.04 o 
   4   0 -17       26.22       24.16     13.09 o 
   8   0 -17       36.17       10.81     16.41 o 
  10   0 -17       39.99       21.88     19.92 o 
  12   0 -17        2.44      -19.60     19.60 o 
  14   0 -17       21.43        6.47     17.81 o 
   0   1 -17      479.49      435.28     30.41 o 
   1   1 -17      108.75      115.51     16.57 o 
   2   1 -17     1547.41     1517.04     52.60 o 
   3   1 -17      108.73      105.22     16.41 o 
   4   1 -17     1779.38     1818.88     86.34 o 
   6   1 -17      848.30      861.64     50.07 o 
   7   1 -17       37.98       30.93     15.76 o 
   8   1 -17      788.53      773.87     48.97 o 
   9   1 -17       10.25       14.91     17.45 o 
  10   1 -17      556.18      618.19     45.38 o 
  11   1 -17        7.16      -14.26     18.30 o 
  12   1 -17      220.55      233.74     18.70 o 
  13   1 -17       53.28       44.45     14.23 o 
  14   1 -17      148.83      168.91     24.68 o 
   1   2 -17      617.69      589.45     27.00 o 
   2   2 -17      393.62      367.27     27.41 o 
   3   2 -17       42.79       24.53      9.35 o 
   4   2 -17      135.52      129.32     18.30 o 
   5   2 -17       32.97       31.75     12.11 o 
   6   2 -17       30.66        0.26     15.30 o 
   7   2 -17       85.59       85.23     19.99 o 
   8   2 -17      198.68      212.60     25.39 o 
   9   2 -17       29.05       44.93     19.86 o 
  10   2 -17       84.42       81.23     16.53 o 
  11   2 -17        2.30        8.54     14.29 o 
  12   2 -17       23.67       13.82     15.19 o 
  13   2 -17       19.06       48.09     17.72 o 
  14   2 -17       10.67        0.09     16.44 o 
   0   3 -17     1181.83     1093.19     62.25 o 
   1   3 -17      270.96      243.75     16.81 o 
   2   3 -17     1130.02     1112.61     41.78 o 
   3   3 -17      150.26      145.66     20.25 o 
   4   3 -17      392.31      371.60     31.51 o 
   5   3 -17       33.65       25.67     10.49 o 
   6   3 -17      341.28      325.66     21.54 o 
   7   3 -17        5.94        3.00     15.82 o 
   8   3 -17      459.81      495.66     49.39 o 
   9   3 -17        1.33        3.50     12.28 o 
  10   3 -17      443.09      485.88     29.26 o 
  11   3 -17       24.35        9.85     14.51 o 
  12   3 -17      214.18      180.10     22.27 o 
  13   3 -17       12.43       19.67     21.85 o 
  14   3 -17      106.17      107.18     20.77 o 
   1   4 -17       92.36       87.89     12.33 o 
   2   4 -17       87.30       94.48     18.49 o 
   3   4 -17      548.36      562.12     37.51 o 
   4   4 -17      149.81      164.56     38.06 o 
   5   4 -17      236.66      251.16     18.46 o 
   6   4 -17       16.06       36.40     25.13 o 
   7   4 -17      422.24      412.02     28.39 o 
   8   4 -17       10.74        5.13      9.15 o 
   9   4 -17      140.11      121.41     18.37 o 
  10   4 -17       11.22       19.63     14.85 o 
  11   4 -17       44.21       35.65     24.35 o 
  12   4 -17        0.82        8.52     15.47 o 
  13   4 -17        8.22        7.66     16.73 o 
   0   5 -17      855.54      874.34     51.70 o 
   1   5 -17       67.04       46.79     12.15 o 
   2   5 -17      425.76      423.37     33.08 o 
   3   5 -17       91.72      108.87     20.64 o 
   4   5 -17      627.42      636.90     59.71 o 
   5   5 -17       10.34       -3.60     10.85 o 
   6   5 -17      574.32      533.29     29.44 o 
   7   5 -17       14.40       27.26     12.28 o 
   8   5 -17      347.88      344.55     23.35 o 
   9   5 -17        3.58       12.96     19.01 o 
  10   5 -17      131.31       85.17     24.16 o 
  11   5 -17        2.05      -11.46     20.51 o 
  12   5 -17      110.63      130.34     20.65 o 
   1   6 -17      150.66      162.13     23.51 o 
   2   6 -17       62.50       29.17     17.06 o 
   3   6 -17      175.80      139.54     22.53 o 
   4   6 -17       25.29       35.57     13.13 o 
   5   6 -17      153.50      181.68     18.65 o 
   6   6 -17       52.71       27.95     13.93 o 
   7   6 -17       32.80       19.07     24.55 o 
   8   6 -17       26.57       25.27     13.55 o 
   9   6 -17       29.62       36.15     14.01 o 
  10   6 -17       21.03       27.02     21.88 o 
  11   6 -17       15.41       11.00     20.90 o 
   0   7 -17      259.39      222.56     27.41 o 
   1   7 -17        2.35        3.06     17.12 o 
   2   7 -17      182.38      169.03     24.74 o 
   3   7 -17        3.62        8.86     16.73 o 
   4   7 -17      143.97      117.53     22.99 o 
   5   7 -17       72.00       84.68     15.78 o 
   6   7 -17      127.51      126.56     17.81 o 
   7   7 -17        2.24        0.79     29.56 o 
   8   7 -17       84.03       66.80     17.94 o 
   9   7 -17        5.91       10.65     14.15 o 
   1   8 -17      109.67      113.95     23.83 o 
   2   8 -17        1.12       15.04     19.08 o 
   3   8 -17      213.03      163.96     26.57 o 
   4   8 -17       13.24       25.26     19.08 o 
   5   8 -17      171.98      139.86     19.06 o 
   6   8 -17        8.22        1.52     14.41 o 
   7   8 -17       81.97       73.80     17.34 o 
   0   9 -17       62.38       80.55     23.57 o 
   1   9 -17        0.72      -18.69     18.69 o 
   2   9 -17       34.32       -4.88     18.69 o 
   3   9 -17       19.00        7.10     19.01 o 
   4   9 -17       32.45       37.90     22.85 o 
   0   0 -16     4768.56     4703.92    204.00 o 
   2   0 -16     2216.93     2113.45     92.01 o 
   4   0 -16      620.22      580.68     34.84 o 
   6   0 -16     2283.65     2208.97    103.40 o 
   8   0 -16     1039.57     1097.16     60.43 o 
  10   0 -16      678.94      743.92     48.38 o 
  12   0 -16      441.56      518.76     42.97 o 
  14   0 -16      171.81      122.05     21.60 o 
   1   1 -16      421.20      475.38     22.12 o 
   2   1 -16       52.30       61.81      9.81 o 
   3   1 -16       24.03       26.96     10.52 o 
   4   1 -16      145.56      165.32     17.78 o 
   5   1 -16       45.61       51.24     14.78 o 
   6   1 -16      104.76      101.97     18.23 o 
   7   1 -16        7.13       13.80     13.61 o 
   8   1 -16       37.41       40.37     16.60 o 
   9   1 -16       37.34       27.87     20.45 o 
  10   1 -16       40.34       34.14     20.80 o 
  11   1 -16      177.83      155.74     16.95 o 
  12   1 -16       95.70      105.40     18.24 o 
  13   1 -16       83.26       87.19     14.95 o 
  14   1 -16        4.17        2.58     11.39 o 
  15   1 -16        4.30       -2.19     12.63 o 
   0   2 -16     1283.60     1278.24     63.29 o 
   1   2 -16        5.40        2.04      7.93 o 
   2   2 -16     1390.66     1380.98     57.20 o 
   3   2 -16      475.70      455.65     35.91 o 
   4   2 -16      875.62      879.31     49.39 o 
   5   2 -16      228.79      232.12     16.17 o 
   6   2 -16      943.65      937.11     57.17 o 
   7   2 -16       39.23       11.66     14.78 o 
   8   2 -16      905.16      912.43     54.50 o 
   9   2 -16        2.67        5.14     16.99 o 
  10   2 -16      533.57      576.56     31.50 o 
  11   2 -16       22.31       10.73     13.12 o 
  12   2 -16      342.69      347.63     33.53 o 
  13   2 -16       20.45       -6.89     13.60 o 
  14   2 -16      131.02      146.06     21.32 o 
  15   2 -16        9.46        8.75     14.20 o 
   1   3 -16      116.41      126.29     21.06 o 
   2   3 -16      133.19      124.78     32.72 o 
   3   3 -16      249.22      261.81     17.59 o 
   4   3 -16       82.67       83.95     12.05 o 
   5   3 -16      146.79      144.87     13.93 o 
   6   3 -16        9.55        4.73      9.16 o 
   7   3 -16      234.67      236.83     16.75 o 
   8   3 -16       65.60       62.71     14.09 o 
   9   3 -16       39.68       49.06     14.36 o 
  10   3 -16      140.32      139.52     18.68 o 
  11   3 -16       66.85       42.82     15.43 o 
  12   3 -16        4.47        7.16     17.16 o 
  13   3 -16       29.89       26.24     16.57 o 
  14   3 -16       14.12        5.23     15.76 o 
   0   4 -16     1422.87     1389.91     69.22 o 
   1   4 -16      145.26      130.00     14.91 o 
   2   4 -16     1324.96     1252.91     66.68 o 
   3   4 -16      259.36      265.42     17.90 o 
   4   4 -16     1071.23     1096.71     48.90 o 
   5   4 -16       24.26       39.32     11.32 o 
   6   4 -16      211.27      208.79     17.00 o 
   7   4 -16      105.75       99.15     11.54 o 
   8   4 -16      257.89      239.43     15.47 o 
   9   4 -16        5.75        6.64     17.26 o 
  10   4 -16      435.60      525.12     29.55 o 
  11   4 -16        0.50       -8.16     13.29 o 
  12   4 -16      276.90      301.77     25.42 o 
  13   4 -16        1.81       31.57     15.99 o 
  14   4 -16      155.37      146.28     22.16 o 
   1   5 -16      328.95      316.71     19.29 o 
   2   5 -16       91.90       64.72     17.45 o 
   3   5 -16      214.59      205.30     17.34 o 
   4   5 -16       30.20       49.04     16.90 o 
   5   5 -16      217.73      205.45     18.62 o 
   6   5 -16       20.81       36.80     12.09 o 
   7   5 -16      180.79      199.94     17.49 o 
   8   5 -16       29.22       48.85     13.01 o 
   9   5 -16      246.09      230.70     19.40 o 
  10   5 -16       14.50       -4.30     18.95 o 
  11   5 -16       59.03       54.70     17.01 o 
  12   5 -16        0.66        2.88     14.56 o 
  13   5 -16        4.48      -14.62     15.24 o 
   0   6 -16      172.04      204.07     24.94 o 
   1   6 -16        6.56       15.11     15.37 o 
   2   6 -16      358.87      408.98     32.69 o 
   3   6 -16       57.97       38.72     12.69 o 
   4   6 -16      636.89      664.68     31.93 o 
   5   6 -16      138.41      126.85     16.01 o 
   6   6 -16      533.09      580.69     29.16 o 
   7   6 -16       67.81       46.05     13.51 o 
   8   6 -16      204.37      220.16     19.53 o 
   9   6 -16        2.99       -3.15     12.16 o 
  10   6 -16       57.90       48.31     22.14 o 
  11   6 -16        1.85       21.94     21.36 o 
  12   6 -16       55.69       74.03     25.00 o 
   1   7 -16      105.62       85.95     19.99 o 
   2   7 -16       13.02       10.87     16.08 o 
   3   7 -16      113.63       84.25     15.46 o 
   4   7 -16       59.81       73.87     14.90 o 
   5   7 -16      279.63      292.26     22.30 o 
   6   7 -16       33.00       34.34     14.18 o 
   7   7 -16      166.71      195.39     18.97 o 
   8   7 -16        4.99       14.12     13.24 o 
   9   7 -16       20.65       27.07     13.58 o 
  10   7 -16        1.95       17.71     20.97 o 
   0   8 -16       48.99       58.15     20.71 o 
   1   8 -16        8.58       -3.13     17.19 o 
   2   8 -16       79.47       50.85     20.25 o 
   3   8 -16        5.46       13.54     18.62 o 
   4   8 -16      115.43      143.67     45.25 o 
   5   8 -16        2.09        2.88     12.88 o 
   6   8 -16       52.67       77.55     16.59 o 
   7   8 -16       15.49       11.90     14.36 o 
   8   8 -16      111.38      101.39     18.10 o 
   1   9 -16      122.71      143.12     25.78 o 
   2   9 -16        9.09      -14.52     17.71 o 
   3   9 -16      150.74      145.33     26.11 o 
   4   9 -16        7.50        5.99     19.79 o 
   5   9 -16      118.43      117.81     18.98 o 
   6   9 -16       16.17       28.71     21.42 o 
   2   0 -15      173.19      167.47     17.71 o 
   4   0 -15      609.05      669.95     36.59 o 
   6   0 -15       46.82       50.33     14.65 o 
   8   0 -15       30.30       39.26     15.82 o 
  10   0 -15       60.96       63.62     19.40 o 
  12   0 -15      313.21      349.30     26.02 o 
  14   0 -15       11.32       -9.57     14.69 o 
  16   0 -15        1.08       -6.51     24.48 o 
   0   1 -15     5047.02     4982.02    215.07 o 
   1   1 -15       86.40       87.24     21.85 o 
   2   1 -15     2609.29     2595.55     80.09 o 
   3   1 -15       27.23       18.81      6.46 o 
   4   1 -15      595.86      589.99     35.10 o 
   5   1 -15       10.63        1.82     11.59 o 
   6   1 -15     1166.48     1195.97     42.46 o 
   7   1 -15       13.93        9.07      9.58 o 
   8   1 -15     1705.53     1675.25     57.64 o 
   9   1 -15       60.37       47.93     12.22 o 
  10   1 -15      587.60      570.40     29.93 o 
  11   1 -15       14.93        8.80      9.90 o 
  12   1 -15      287.44      283.95     25.93 o 
  13   1 -15       10.61       12.17     10.37 o 
  14   1 -15      247.72      252.24     17.26 o 
  15   1 -15       13.63        6.73     11.54 o 
   1   2 -15      565.73      564.14     24.72 o 
   2   2 -15      561.43      517.01     24.59 o 
   3   2 -15      589.26      577.69     25.73 o 
   4   2 -15       23.96       26.44      8.95 o 
   5   2 -15        7.73        5.06      8.16 o 
   6   2 -15       77.41       55.41     16.15 o 
   7   2 -15       22.63       32.30     15.56 o 
   8   2 -15       50.36       51.90     17.19 o 
   9   2 -15      125.88      159.20     21.81 o 
  10   2 -15      141.85      148.96     14.02 o 
  11   2 -15      118.27      109.62     14.20 o 
  12   2 -15      112.13      109.78     14.72 o 
  13   2 -15        3.44       -5.43     11.56 o 
  14   2 -15       25.20       33.28     11.87 o 
  15   2 -15        6.32        5.17     13.35 o 
   0   3 -15     2337.09     2282.68    110.17 o 
   1   3 -15      810.99      783.82     31.56 o 
   2   3 -15     1820.10     1726.40     47.70 o 
   3   3 -15      812.22      771.92     43.89 o 
   4   3 -15      946.28      968.61     62.90 o 
   5   3 -15       95.68      112.26     12.76 o 
   6   3 -15      713.21      719.59     31.15 o 
   7   3 -15      129.75      118.21     25.23 o 
   8   3 -15      476.52      467.95     26.39 o 
   9   3 -15       17.95        8.65     12.11 o 
  10   3 -15      668.98      665.19     34.21 o 
  11   3 -15       19.52       22.23     13.67 o 
  12   3 -15      579.16      657.52     65.28 o 
  13   3 -15        8.23       26.54     14.68 o 
  14   3 -15      190.13      187.78     23.36 o 
  15   3 -15        3.47        9.31     13.48 o 
   1   4 -15      368.86      399.78     28.03 o 
   2   4 -15      127.65      121.44     18.07 o 
   3   4 -15      356.59      358.71     20.17 o 
   4   4 -15       85.97       95.93     15.66 o 
   5   4 -15      144.80      159.54     14.85 o 
   6   4 -15       61.72       74.90     13.59 o 
   7   4 -15      194.34      210.70     15.97 o 
   8   4 -15       68.10       69.75     10.57 o 
   9   4 -15      161.11      153.15     20.51 o 
  10   4 -15       27.86       36.27     13.70 o 
  11   4 -15      169.28      183.68     19.72 o 
  12   4 -15        9.55       -3.53     13.31 o 
  13   4 -15        2.46       -5.53     14.94 o 
  14   4 -15        2.09      -14.65     14.65 o 
   0   5 -15      598.39      601.52     36.85 o 
   1   5 -15      128.46      141.32     13.72 o 
   2   5 -15      568.64      651.17     47.83 o 
   3   5 -15      281.48      250.53     18.06 o 
   4   5 -15     1330.01     1363.28     71.69 o 
   5   5 -15       46.05       42.69     11.67 o 
   6   5 -15      647.67      610.73     59.58 o 
   7   5 -15       58.67       53.92     22.40 o 
   8   5 -15      283.64      285.36     20.01 o 
   9   5 -15        3.42       -3.55     10.82 o 
  10   5 -15      180.61      169.30     28.39 o 
  11   5 -15        2.76       12.93     13.74 o 
  12   5 -15      197.55      223.54     33.99 o 
  13   5 -15       29.92       36.47     16.59 o 
   1   6 -15      723.90      714.23     46.82 o 
   2   6 -15      237.08      224.42     18.22 o 
   3   6 -15       95.18       84.51     14.03 o 
   4   6 -15       21.78       16.18     11.23 o 
   5   6 -15       92.95      112.24     36.17 o 
   6   6 -15        0.18        2.56     11.66 o 
   7   6 -15      298.77      289.99     37.57 o 
   8   6 -15       15.48       -3.05     11.64 o 
   9   6 -15      313.42      325.25     30.05 o 
  10   6 -15       10.45        7.42     18.75 o 
  11   6 -15       88.41       89.60     24.16 o 
  12   6 -15        9.29       18.82     19.92 o 
   0   7 -15      160.62      166.63     22.20 o 
   1   7 -15       59.65       38.48     17.97 o 
   2   7 -15      361.05      369.12     23.47 o 
   3   7 -15       96.44      104.34     15.17 o 
   4   7 -15      473.87      460.25     26.56 o 
   5   7 -15       43.56       37.09     13.45 o 
   6   7 -15      286.51      321.09     22.03 o 
   7   7 -15       15.94       -6.55     12.57 o 
   8   7 -15      158.70      187.02     18.94 o 
   9   7 -15        3.32        9.90     12.97 o 
  10   7 -15      127.09      103.79     23.77 o 
  11   7 -15        2.96       21.75     21.03 o 
   1   8 -15      181.83      217.22     27.09 o 
   2   8 -15       37.89       75.27     20.25 o 
   3   8 -15      155.86      182.96     18.65 o 
   4   8 -15        6.76        9.18     13.45 o 
   5   8 -15      117.31      125.21     17.86 o 
   6   8 -15        2.81       -0.58     21.81 o 
   7   8 -15      153.15      164.53     18.50 o 
   8   8 -15       19.75       29.62     14.25 o 
   9   8 -15      122.33      136.12     18.39 o 
   0   9 -15       73.77      108.54     23.64 o 
   1   9 -15        7.82        9.12     19.14 o 
   2   9 -15       67.60       43.04     20.97 o 
   3   9 -15        1.36      -17.19     17.19 o 
   4   9 -15       83.35       69.37     18.33 o 
   5   9 -15        2.94      -13.40     13.40 o 
   6   9 -15       91.82      101.91     17.77 o 
   7   9 -15        4.05       10.04     15.82 o 
   1  10 -15      153.86      149.83     27.67 o 
   2  10 -15       16.31       30.60     21.16 o 
   0   0 -14     3664.65     3457.65    157.18 o 
   2   0 -14     4619.74     4624.15    189.68 o 
   4   0 -14      538.37      467.04     20.31 o 
   8   0 -14      628.92      595.92     37.38 o 
  10   0 -14     1397.22     1381.70     72.08 o 
  12   0 -14     1221.68     1289.35     51.69 o 
  14   0 -14      184.35      157.45     20.97 o 
  16   0 -14      122.00       75.19     19.31 o 
   1   1 -14      263.36      246.47     23.31 o 
   2   1 -14      321.75      322.40     22.40 o 
   3   1 -14       80.75       83.58      9.05 o 
   4   1 -14       38.38       51.13      8.66 o 
   5   1 -14       25.62       28.77     14.46 o 
   6   1 -14      214.52      233.19     12.31 o 
   7   1 -14      320.59      323.80     27.25 o 
   8   1 -14       84.10       83.23     12.24 o 
   9   1 -14      292.79      277.56     18.83 o 
  10   1 -14       68.29       65.78     13.04 o 
  11   1 -14       93.88       96.79     12.61 o 
  12   1 -14       53.22       80.58     13.08 o 
  13   1 -14       60.32       56.86     11.20 o 
  14   1 -14       64.59       47.70     11.77 o 
  15   1 -14        3.32      -10.22     10.75 o 
  16   1 -14        4.99       18.87     12.16 o 
   0   2 -14     4376.99     4441.71    192.34 o 
   1   2 -14       41.80       33.83      8.01 o 
   2   2 -14     3804.23     3748.24     94.98 o 
   3   2 -14      314.22      352.68     18.66 o 
   4   2 -14     2835.44     2828.99    129.77 o 
   5   2 -14        9.49        3.68      8.86 o 
   6   2 -14     1283.02     1306.40     45.57 o 
   7   2 -14      132.91      132.57     19.27 o 
   8   2 -14      956.24      963.73     39.62 o 
   9   2 -14       67.45       75.94     15.15 o 
  10   2 -14      905.49      892.51     32.93 o 
  11   2 -14       24.43       16.38     10.72 o 
  12   2 -14      525.30      610.88     27.23 o 
  13   2 -14        7.04       11.27     11.68 o 
  14   2 -14      326.82      367.58     19.46 o 
  15   2 -14        5.91      -11.77     12.08 o 
  16   2 -14      200.28      214.44     20.78 o 
   1   3 -14      114.30      109.16      9.13 o 
   2   3 -14      161.10      155.50     10.11 o 
   3   3 -14       77.27       72.38     10.41 o 
   4   3 -14      100.02       88.87     10.96 o 
   5   3 -14      418.26      427.32     21.56 o 
   6   3 -14      214.49      211.28     15.20 o 
   7   3 -14      461.66      436.50     18.98 o 
   8   3 -14        7.04       13.13     10.47 o 
   9   3 -14       72.61       58.76     13.50 o 
  10   3 -14      115.16      103.01     22.20 o 
  11   3 -14       43.42       62.78     15.16 o 
  12   3 -14        0.54        6.08     13.15 o 
  13   3 -14        5.36       10.71     19.14 o 
  14   3 -14        9.70       11.21     15.49 o 
  15   3 -14       10.81        3.64     12.87 o 
   0   4 -14     1842.57     1778.90     82.04 o 
   1   4 -14      239.74      229.15     12.66 o 
   2   4 -14     1243.66     1237.63     44.41 o 
   3   4 -14      913.09      902.69     35.84 o 
   4   4 -14      508.43      502.80     24.70 o 
   5   4 -14      445.75      395.56     51.28 o 
   6   4 -14      916.01      907.21     30.69 o 
   7   4 -14       31.05       23.11      8.34 o 
   8   4 -14     1110.18     1146.07     36.17 o 
   9   4 -14       29.42       18.00     11.48 o 
  10   4 -14      380.59      409.44     25.16 o 
  11   4 -14       14.59        2.52     12.32 o 
  12   4 -14      238.70      241.81     27.71 o 
  13   4 -14       16.79       16.08     14.52 o 
  14   4 -14      147.09      147.49     20.82 o 
  15   4 -14        6.44      -12.22     12.22 o 
   1   5 -14      118.63      110.64     12.49 o 
   2   5 -14      158.82      141.54     13.97 o 
   3   5 -14      532.81      524.67     24.97 o 
   4   5 -14       20.97       26.29     12.50 o 
   5   5 -14      148.49      124.46     13.58 o 
   6   5 -14       39.64       35.47     11.23 o 
   7   5 -14      156.73      161.72     25.04 o 
   8   5 -14       26.53       25.37     10.88 o 
   9   5 -14      151.01      148.22     12.93 o 
  10   5 -14        4.12        2.57     11.76 o 
  11   5 -14      102.38      112.91     16.74 o 
  12   5 -14       20.91       33.88     14.92 o 
  13   5 -14       71.14       93.30     17.80 o 
  14   5 -14        8.04       20.87     15.98 o 
   0   6 -14      429.36      444.07     32.62 o 
   1   6 -14      171.02      149.53     14.62 o 
   2   6 -14      186.92      208.40     26.01 o 
   3   6 -14      487.97      444.84     24.51 o 
   4   6 -14      625.00      632.55     32.23 o 
   5   6 -14       75.89       59.02     12.82 o 
   6   6 -14     1144.93     1048.52     59.45 o 
   7   6 -14       36.38       27.23     11.90 o 
   8   6 -14      271.26      283.66     28.94 o 
   9   6 -14        8.91       -4.69     11.01 o 
  10   6 -14       71.12       79.76     21.55 o 
  11   6 -14        4.38        4.75     17.97 o 
  12   6 -14       88.06       96.27     17.63 o 
  13   6 -14        0.17       13.70     15.47 o 
   1   7 -14      272.29      305.45     29.04 o 
   2   7 -14       74.93       97.75     14.34 o 
   3   7 -14      423.36      413.22     24.35 o 
   4   7 -14       48.06       17.25     11.88 o 
   5   7 -14      609.83      623.96     30.82 o 
   6   7 -14       69.61       83.43     15.04 o 
   7   7 -14      364.55      349.72     33.57 o 
   8   7 -14       17.36       15.59     12.50 o 
   9   7 -14      135.29      123.86     16.07 o 
  10   7 -14        5.07       10.94     19.21 o 
  11   7 -14       81.66       81.98     23.18 o 
  12   7 -14        2.84        1.30     19.27 o 
   0   8 -14      302.25      306.62     30.93 o 
   1   8 -14        1.65       -4.04     15.63 o 
   2   8 -14      222.14      233.90     43.30 o 
   3   8 -14        3.65      -12.05     12.05 o 
   4   8 -14      170.07      139.77     17.97 o 
   5   8 -14        5.75       -6.31     12.66 o 
   6   8 -14      150.22      152.20     17.57 o 
   7   8 -14       61.35       58.07     22.69 o 
   8   8 -14      112.06      124.38     17.67 o 
   9   8 -14       18.62        6.25     13.24 o 
  10   8 -14      100.47      115.19     24.87 o 
   1   9 -14      110.01      149.96     25.13 o 
   2   9 -14        4.99       -9.90     16.67 o 
   3   9 -14       96.11      109.91     24.91 o 
   4   9 -14        1.57      -11.44     12.82 o 
   5   9 -14      127.95      132.39     18.45 o 
   6   9 -14        1.08        9.53     14.33 o 
   7   9 -14       89.32      113.61     18.05 o 
   8   9 -14        8.87       17.54     15.21 o 
   1  10 -14        5.69       25.13     21.36 o 
   2  10 -14       14.84       32.75     21.49 o 
   3  10 -14       18.58       24.94     21.62 o 
   4  10 -14       53.65       57.88     17.20 o 
   2   0 -13      118.61      123.73     10.01 o 
   4   0 -13     1300.71     1416.47     46.88 o 
   6   0 -13      104.41       69.22     14.39 o 
   8   0 -13      579.03      626.78     38.61 o 
  10   0 -13      406.59      416.79     32.56 o 
  12   0 -13      212.67      193.45     29.63 o 
  14   0 -13       49.58       36.42     16.06 o 
  16   0 -13       24.67       42.28     22.95 o 
   0   1 -13     2481.58     2316.27     79.19 o 
   1   1 -13       69.93       61.89      6.05 o 
   2   1 -13     4432.17     4333.26     93.01 o 
   3   1 -13       66.96       72.59      6.18 o 
   4   1 -13     3474.66     3431.91     72.25 o 
   5   1 -13       31.90       27.85      8.07 o 
   6   1 -13      601.73      618.68     37.23 o 
   7   1 -13       86.62       84.59     14.10 o 
   8   1 -13      405.02      458.80     24.16 o 
   9   1 -13      135.75      119.62     13.37 o 
  10   1 -13     1160.88     1172.64     36.91 o 
  11   1 -13        2.57        8.18      8.97 o 
  12   1 -13     1181.07     1238.58     41.09 o 
  13   1 -13       19.29        9.99      9.35 o 
  14   1 -13      312.60      298.86     18.06 o 
  15   1 -13       30.10       11.85     11.10 o 
  16   1 -13      226.49      239.03     21.82 o 
   1   2 -13      715.43      717.35     23.52 o 
   2   2 -13      129.96      148.49      9.16 o 
   3   2 -13       72.92       77.22      8.23 o 
   4   2 -13        9.02        4.75      5.75 o 
   5   2 -13      207.80      205.79     13.84 o 
   6   2 -13      213.44      227.02     12.18 o 
   7   2 -13      679.35      681.96     29.67 o 
   8   2 -13       11.87       13.36      9.76 o 
   9   2 -13      369.71      392.53     18.59 o 
  10   2 -13       31.57       22.14      9.63 o 
  11   2 -13      226.46      199.34     15.54 o 
  12   2 -13       39.18       44.81     11.62 o 
  13   2 -13       26.19       36.34     12.01 o 
  14   2 -13        4.61        0.38     10.24 o 
  15   2 -13        4.26       -2.21     12.40 o 
  16   2 -13       32.31       15.33     13.84 o 
   0   3 -13     2835.85     2669.97     85.36 o 
   1   3 -13       31.52       27.98      6.28 o 
   2   3 -13     2282.10     2264.25     73.23 o 
   3   3 -13      275.89      254.23     15.40 o 
   4   3 -13     3460.28     3346.83    108.24 o 
   5   3 -13      523.33      505.57     21.23 o 
   6   3 -13     3504.58     3524.43    110.66 o 
   7   3 -13      120.79      117.04     10.11 o 
   8   3 -13      992.10      920.01     38.27 o 
   9   3 -13      421.00      407.18     23.44 o 
  10   3 -13      400.97      410.17     24.43 o 
  11   3 -13      115.38      119.64     26.44 o 
  12   3 -13      593.06      628.86     54.21 o 
  13   3 -13       34.33       39.28     15.26 o 
  14   3 -13      205.01      223.68     18.62 o 
  15   3 -13       11.11       -8.60     12.24 o 
  16   3 -13      169.19      191.59     19.76 o 
   1   4 -13     1219.61     1190.13     43.13 o 
   2   4 -13       48.20       56.99     14.16 o 
   3   4 -13      311.81      319.78     17.54 o 
   4   4 -13        4.33       11.57      8.31 o 
   5   4 -13      173.37      150.92     24.16 o 
   6   4 -13      252.40      273.81     14.23 o 
   7   4 -13      261.37      275.34     14.74 o 
   8   4 -13      131.43      128.58     20.67 o 
   9   4 -13       64.38       66.53     13.50 o 
  10   4 -13        2.38       -4.10     10.93 o 
  11   4 -13      156.44      163.50     17.62 o 
  12   4 -13        4.71       14.89     12.73 o 
  13   4 -13       62.79       46.80     15.82 o 
  14   4 -13       41.59       29.47     15.18 o 
  15   4 -13       16.85       17.19     13.19 o 
   0   5 -13     1084.43     1027.32     37.43 o 
   1   5 -13      439.08      428.32     22.28 o 
   2   5 -13      578.39      522.68     24.93 o 
   3   5 -13      273.46      296.80     32.43 o 
   4   5 -13      444.48      436.19     22.77 o 
   5   5 -13       35.47       38.28     13.64 o 
   6   5 -13      798.73      783.84     45.22 o 
   7   5 -13       88.94       83.98     12.66 o 
   8   5 -13      986.30     1024.87     32.91 o 
   9   5 -13        3.68       -6.35      7.92 o 
  10   5 -13      292.95      272.70     21.25 o 
  11   5 -13        4.93        5.65     11.79 o 
  12   5 -13       78.17       90.36     17.42 o 
  13   5 -13       33.74       34.20     14.87 o 
  14   5 -13       76.80       80.59     17.60 o 
   1   6 -13      760.66      799.23     33.56 o 
   2   6 -13      118.59      116.79     13.53 o 
   3   6 -13      568.79      569.00     27.14 o 
   4   6 -13       16.24        8.33      9.58 o 
   5   6 -13      671.47      616.41     32.52 o 
   6   6 -13       54.98       49.17     12.27 o 
   7   6 -13      366.22      396.12     31.71 o 
   8   6 -13       68.18       79.96     13.35 o 
   9   6 -13      165.51      199.45     16.73 o 
  10   6 -13        4.15       34.18     17.71 o 
  11   6 -13      205.91      179.44     19.05 o 
  12   6 -13        0.88       17.20     13.87 o 
  13   6 -13       84.53       76.13     16.93 o 
  14   6 -13        4.97        7.49     22.72 o 
   0   7 -13      340.89      368.93     29.69 o 
   1   7 -13       36.25       31.84     11.22 o 
   2   7 -13      400.29      404.24     23.34 o 
   3   7 -13       15.52        8.51     10.60 o 
   4   7 -13      310.05      337.24     41.84 o 
   5   7 -13       35.55       19.15     13.58 o 
   6   7 -13      279.36      348.59     46.26 o 
   7   7 -13       88.71       94.27     14.96 o 
   8   7 -13      358.32      321.62     21.96 o 
   9   7 -13        3.06       -0.62     11.55 o 
  10   7 -13      109.38      117.27     22.66 o 
  11   7 -13       17.60       28.91     19.21 o 
  12   7 -13       80.77       69.41     22.33 o 
   1   8 -13       84.92       78.44     14.78 o 
   2   8 -13       75.94       75.09     14.56 o 
   3   8 -13      343.32      287.79     33.18 o 
   4   8 -13       33.02        9.29     12.05 o 
   5   8 -13      225.85      222.97     37.51 o 
   6   8 -13        7.96      -10.83     11.62 o 
   7   8 -13      108.07      107.63     19.08 o 
   8   8 -13       29.20       23.17     13.61 o 
   9   8 -13       97.61       96.22     22.33 o 
  10   8 -13        2.49        7.88     19.14 o 
  11   8 -13       76.00       46.04     21.36 o 
   1   9 -13        6.69        4.95     18.04 o 
   2   9 -13      154.33      170.94     18.36 o 
   3   9 -13        4.39        2.16     12.81 o 
   4   9 -13       80.44       76.77     21.75 o 
   5   9 -13       17.78        3.94     28.75 o 
   6   9 -13       95.46      106.02     16.96 o 
   7   9 -13        6.55       13.75     19.18 o 
   8   9 -13      118.32       99.77     17.38 o 
   9   9 -13       11.27       -0.20     20.38 o 
   1  10 -13       76.73       62.83     21.88 o 
   2  10 -13       39.35       80.28     22.59 o 
   3  10 -13      148.28      146.25     19.76 o 
   4  10 -13       12.17       33.95     15.69 o 
   5  10 -13      163.10      153.17     19.82 o 
   6  10 -13        3.43       28.65     21.23 o 
   0   0 -12    11354.02    11717.73    490.89 o 
   2   0 -12     2621.41     2489.90     64.84 o 
   4   0 -12      383.90      337.44     20.93 o 
   6   0 -12     1188.21     1234.55     55.87 o 
   8   0 -12      978.90     1000.21     55.54 o 
  10   0 -12      819.42      763.52     47.53 o 
  12   0 -12     1162.29     1223.85     48.10 o 
  14   0 -12      450.04      458.05     32.78 o 
  16   0 -12      109.12       97.46     19.19 o 
   1   1 -12      340.51      341.71     11.04 o 
   2   1 -12      396.43      403.70     12.08 o 
   3   1 -12      529.98      561.04     15.19 o 
   4   1 -12      176.50      181.03      7.77 o 
   5   1 -12      444.03      428.72     15.80 o 
   6   1 -12       15.37       33.16      9.77 o 
   7   1 -12       30.04       28.31     21.62 o 
   8   1 -12      123.69      120.55     12.50 o 
   9   1 -12      213.80      203.85     18.59 o 
  10   1 -12       84.17       76.38     10.36 o 
  11   1 -12      126.26      121.55     12.38 o 
  12   1 -12       97.95      105.14     12.49 o 
  13   1 -12       48.79       45.66     10.31 o 
  14   1 -12       42.95       67.47     11.41 o 
  15   1 -12        7.09       18.84     10.68 o 
  16   1 -12       24.04       23.85     12.32 o 
  17   1 -12        2.02       -3.94     10.92 o 
   0   2 -12     5085.90     4914.17    125.15 o 
   1   2 -12      437.85      463.65     13.50 o 
   2   2 -12     6633.18     6237.61    134.59 o 
   3   2 -12     1437.65     1439.14     41.09 o 
   4   2 -12     3584.73     3585.24     76.18 o 
   5   2 -12       43.26       45.76      5.92 o 
   6   2 -12     3375.32     3451.84     84.48 o 
   7   2 -12        8.16       13.20      8.30 o 
   8   2 -12     1758.54     1775.39     49.24 o 
   9   2 -12      133.93      137.76     11.97 o 
  10   2 -12      426.95      431.49     20.13 o 
  11   2 -12      165.34      159.71     13.78 o 
  12   2 -12      917.52      957.65     33.99 o 
  13   2 -12       30.48       23.09      9.68 o 
  14   2 -12      555.67      553.18     22.99 o 
  15   2 -12       35.17       58.87     11.94 o 
  16   2 -12      237.31      234.75     22.37 o 
  17   2 -12        6.42       -8.08     17.23 o 
   1   3 -12      417.18      408.40     12.60 o 
   2   3 -12       46.93       56.99      9.06 o 
   3   3 -12      744.05      740.15     23.80 o 
   4   3 -12      230.05      233.98     12.40 o 
   5   3 -12       70.23       71.55     10.27 o 
   6   3 -12      376.55      374.45     14.09 o 
   7   3 -12      295.60      310.31     14.77 o 
   8   3 -12       80.45       68.38     13.61 o 
   9   3 -12      231.47      218.44     17.55 o 
  10   3 -12       42.10       49.67     12.47 o 
  11   3 -12       17.14        7.86     12.73 o 
  12   3 -12       82.69       69.04     14.94 o 
  13   3 -12       10.09       14.37     15.04 o 
  14   3 -12       15.94       10.95     11.21 o 
  15   3 -12        7.40       -0.13     11.68 o 
  16   3 -12        9.80       -7.87     12.21 o 
   0   4 -12     1175.81     1143.10     41.69 o 
   1   4 -12       59.55       59.15      8.00 o 
   2   4 -12     1524.48     1458.98     51.71 o 
   3   4 -12      317.18      287.14     16.67 o 
   4   4 -12     2033.43     1921.50     51.21 o 
   5   4 -12      191.09      173.56     10.14 o 
   6   4 -12      962.34      992.60     30.70 o 
   7   4 -12       73.66       61.54     11.16 o 
   8   4 -12      868.98      865.33     28.34 o 
   9   4 -12      281.70      261.75     18.59 o 
  10   4 -12      847.55      789.69     35.32 o 
  11   4 -12       33.27       14.16     12.14 o 
  12   4 -12      360.85      408.16     25.29 o 
  13   4 -12        9.22        1.52     13.97 o 
  14   4 -12      206.60      225.87     23.57 o 
  15   4 -12        9.58       -2.39     11.82 o 
  16   4 -12      166.15      168.97     18.85 o 
   1   5 -12      522.34      545.52     19.13 o 
   2   5 -12       26.95       28.08      9.00 o 
   3   5 -12       75.54       91.88     11.48 o 
   4   5 -12      456.04      440.15     38.77 o 
   5   5 -12      335.34      353.51     20.73 o 
   6   5 -12      232.25      215.31     15.51 o 
   7   5 -12      455.42      488.78     20.50 o 
   8   5 -12      328.43      305.35     16.17 o 
   9   5 -12      342.65      363.17     17.39 o 
  10   5 -12       40.65       47.01     12.75 o 
  11   5 -12      110.99      115.29     15.97 o 
  12   5 -12       19.83       26.52     13.26 o 
  13   5 -12       95.26      110.04     17.10 o 
  14   5 -12       20.56       46.02     15.89 o 
  15   5 -12       35.23       30.35     14.38 o 
   0   6 -12       77.98       80.32     11.18 o 
   1   6 -12      108.39       90.93     16.12 o 
   2   6 -12      557.50      583.17     26.53 o 
   3   6 -12       57.55       60.71     11.38 o 
   4   6 -12      973.83      952.69     39.62 o 
   5   6 -12       81.39       72.90     12.27 o 
   6   6 -12      659.42      608.38     28.36 o 
   7   6 -12      138.43      148.69     31.48 o 
   8   6 -12      429.64      395.47     23.02 o 
   9   6 -12        0.16       -8.57     10.15 o 
  10   6 -12      263.15      275.59     20.63 o 
  11   6 -12        8.55        8.07     12.52 o 
  12   6 -12      132.87      139.78     32.72 o 
  13   6 -12        7.17       -1.35     13.28 o 
  14   6 -12       54.33       39.96     20.48 o 
   1   7 -12      303.41      326.87     35.65 o 
   2   7 -12       99.58       79.88     21.78 o 
   3   7 -12      528.61      517.93     27.03 o 
   4   7 -12        1.64       -1.21     10.59 o 
   5   7 -12      563.55      566.30     28.68 o 
   6   7 -12       25.97       23.51     12.89 o 
   7   7 -12      738.93      749.64     33.77 o 
   8   7 -12       84.74       71.79     13.96 o 
   9   7 -12      312.19      304.71     20.67 o 
  10   7 -12       14.21       26.63     18.04 o 
  11   7 -12      145.08      139.15     24.42 o 
  12   7 -12       11.67       25.07     19.27 o 
  13   7 -12       75.01       60.03     20.90 o 
   0   8 -12      856.79      867.64     52.29 o 
   1   8 -12        7.99       11.54     13.41 o 
   2   8 -12      275.66      286.58     20.62 o 
   3   8 -12        2.91       -4.36     10.85 o 
   4   8 -12      429.25      427.42     38.71 o 
   5   8 -12        1.15      -11.03     11.03 o 
   6   8 -12      570.80      588.52     51.21 o 
   7   8 -12       19.70        9.07     12.34 o 
   8   8 -12      147.42      122.69     16.79 o 
   9   8 -12       37.13       28.43     13.46 o 
  10   8 -12       88.05       96.43     22.59 o 
  11   8 -12        9.59      -17.65     18.30 o 
   1   9 -12      285.09      286.01     34.22 o 
   2   9 -12       19.85       15.59     13.39 o 
   3   9 -12       98.45       99.93     16.40 o 
   4   9 -12       13.17        7.49     12.49 o 
   5   9 -12      142.50      135.76     17.86 o 
   6   9 -12       12.60       -0.48     12.58 o 
   7   9 -12      129.64      145.66     18.25 o 
   8   9 -12       16.82      -13.03     13.03 o 
   9   9 -12       51.74       51.04     15.64 o 
   1  10 -12        8.09        1.69     17.78 o 
   2  10 -12       15.81       24.46     14.71 o 
   3  10 -12        4.39       -0.42     14.36 o 
   4  10 -12       60.61      101.55     17.91 o 
   5  10 -12        0.70        6.71     14.33 o 
   6  10 -12       46.14       41.91     18.72 o 
   7  10 -12        0.40       -6.19     18.95 o 
   2   0 -11      484.02      505.43     33.70 o 
   4   0 -11      157.01      156.95     11.62 o 
   6   0 -11     1699.11     1691.17     69.61 o 
   8   0 -11      323.54      294.86     17.97 o 
  10   0 -11       90.72       96.95     17.71 o 
  12   0 -11       64.96       69.07     13.51 o 
  14   0 -11      122.56      131.84     17.70 o 
  16   0 -11       33.00       52.70     27.28 o 
   0   1 -11     4523.96     4373.76    132.26 o 
   1   1 -11       16.90       10.39      3.66 o 
   2   1 -11     3719.77     3456.39     79.09 o 
   3   1 -11      908.88      923.83     19.34 o 
   4   1 -11     2325.80     2152.45     51.50 o 
   5   1 -11      458.20      410.63     16.93 o 
   6   1 -11     3287.69     3288.03     82.50 o 
   7   1 -11       45.61       54.37      7.80 o 
   8   1 -11     1733.29     1648.31     56.05 o 
   9   1 -11       57.64       72.39     10.96 o 
  10   1 -11      653.63      683.95     36.92 o 
  11   1 -11       30.16       33.70      9.02 o 
  12   1 -11     1166.32     1162.67     33.22 o 
  13   1 -11        1.62        2.83      8.25 o 
  14   1 -11      555.33      570.04     22.45 o 
  15   1 -11       51.85       62.88     12.39 o 
  16   1 -11      265.68      278.61     19.10 o 
  17   1 -11       25.79       32.37     11.92 o 
   1   2 -11      969.27     1039.52     27.41 o 
   2   2 -11       83.69       87.94      6.69 o 
   3   2 -11      816.67      808.64     22.72 o 
   4   2 -11       83.29       84.50      6.04 o 
   5   2 -11      938.51     1028.18     25.44 o 
   6   2 -11       34.32       32.81     10.50 o 
   7   2 -11       60.59       88.51     10.54 o 
   8   2 -11        4.36        8.46      7.02 o 
   9   2 -11      127.04      153.19     11.99 o 
  10   2 -11      523.27      539.15     22.08 o 
  11   2 -11      180.02      142.00     14.32 o 
  12   2 -11        1.51       -2.84      8.73 o 
  13   2 -11       65.16       71.30     10.42 o 
  14   2 -11       21.10       16.52     10.07 o 
  15   2 -11       19.86       26.00     11.70 o 
  16   2 -11        5.13       15.35     12.56 o 
  17   2 -11       11.37       26.05     14.03 o 
   0   3 -11     5516.07     5434.23    135.40 o 
   1   3 -11       52.03       48.89      5.38 o 
   2   3 -11     3526.75     3372.57     75.19 o 
   3   3 -11      300.01      265.78     15.50 o 
   4   3 -11     2949.55     2847.36     75.39 o 
   5   3 -11      152.16      158.61      9.92 o 
   6   3 -11     4396.53     4466.97     95.82 o 
   7   3 -11       60.35       67.29      8.05 o 
   8   3 -11     2367.33     2401.84     63.53 o 
   9   3 -11       78.03       75.22     12.20 o 
  10   3 -11      514.87      511.32     26.01 o 
  11   3 -11       28.17       33.26     11.26 o 
  12   3 -11      411.26      446.29     26.27 o 
  13   3 -11        2.96       -9.94     11.51 o 
  14   3 -11      279.74      333.84     20.57 o 
  15   3 -11        5.01       -1.46     11.34 o 
  16   3 -11      212.13      245.69     19.96 o 
  17   3 -11        4.48      -16.36     16.36 o 
   1   4 -11       46.81       45.97      5.53 o 
   2   4 -11      202.53      200.65     11.25 o 
   3   4 -11      446.37      425.47     19.93 o 
   4   4 -11       25.24       36.98      6.61 o 
   5   4 -11      373.18      368.85     14.19 o 
   6   4 -11      162.01      149.22     22.59 o 
   7   4 -11      382.50      366.58     16.84 o 
   8   4 -11      168.68      183.19     19.19 o 
   9   4 -11      685.23      594.60     30.15 o 
  10   4 -11      197.71      213.27     17.11 o 
  11   4 -11      288.62      336.69     21.47 o 
  12   4 -11       34.98       32.00     13.67 o 
  13   4 -11      219.10      242.14     20.18 o 
  14   4 -11        4.45       -3.22     10.29 o 
  15   4 -11       26.00       25.22     12.82 o 
  16   4 -11        2.21        5.46     12.18 o 
   0   5 -11     1229.56     1169.27     41.54 o 
   1   5 -11        8.69       12.93      6.39 o 
   2   5 -11     1684.52     1564.13     75.37 o 
   3   5 -11      688.90      690.48     29.37 o 
   4   5 -11     1513.45     1445.86     47.14 o 
   5   5 -11      285.12      295.98     17.75 o 
   6   5 -11      341.39      344.21     16.02 o 
   7   5 -11      838.09      858.70     27.77 o 
   8   5 -11      338.14      352.67     17.03 o 
   9   5 -11      121.52      155.51     16.75 o 
  10   5 -11      684.15      670.21     40.60 o 
  11   5 -11       58.15       45.43     32.33 o 
  12   5 -11      500.78      526.87     29.13 o 
  13   5 -11       26.28       40.22     13.86 o 
  14   5 -11      252.20      254.33     22.43 o 
  15   5 -11       25.93       30.72     12.63 o 
   1   6 -11      203.94      200.61     11.92 o 
   2   6 -11       87.40       78.38     11.17 o 
   3   6 -11      766.05      787.62     32.65 o 
   4   6 -11       25.99       21.44      9.68 o 
   5   6 -11     1140.66     1080.70     40.72 o 
   6   6 -11      104.08       90.46     12.71 o 
   7   6 -11      690.47      679.96     35.94 o 
   8   6 -11      162.65      173.86     15.20 o 
   9   6 -11      215.51      216.17     21.75 o 
  10   6 -11      143.90      118.01     15.16 o 
  11   6 -11      151.85      148.12     16.75 o 
  12   6 -11        3.08       -1.78     11.89 o 
  13   6 -11       44.45       53.37     14.76 o 
  14   6 -11        1.44       -7.89     13.77 o 
   0   7 -11      209.93      191.45     16.04 o 
   1   7 -11        0.94       -6.33      7.30 o 
   2   7 -11      425.68      450.28     33.05 o 
   3   7 -11       47.93       38.15     10.82 o 
   4   7 -11      738.92      736.87     32.69 o 
   5   7 -11        1.70       -2.94      9.76 o 
   6   7 -11      557.48      564.75     28.54 o 
   7   7 -11       33.67       20.59     11.21 o 
   8   7 -11      388.93      379.72     22.56 o 
   9   7 -11        1.76       -1.40     10.86 o 
  10   7 -11      312.51      293.34     27.93 o 
  11   7 -11       17.37       14.26     16.34 o 
  12   7 -11       65.30       36.92     19.47 o 
  13   7 -11        9.44       16.50     14.12 o 
   1   8 -11      380.43      338.72     21.46 o 
   2   8 -11       59.78       60.46     13.37 o 
   3   8 -11      339.70      375.02     23.11 o 
   4   8 -11      200.85      202.47     30.21 o 
   5   8 -11      279.09      295.81     20.95 o 
   6   8 -11       27.07       18.65     12.36 o 
   7   8 -11      314.08      338.17     22.51 o 
   8   8 -11       98.00      111.81     16.99 o 
   9   8 -11      147.34      160.81     46.56 o 
  10   8 -11       41.29       62.96     19.92 o 
  11   8 -11      130.51      128.66     23.77 o 
  12   8 -11        2.86       -7.75     17.12 o 
   0   9 -11      179.16      185.25     28.06 o 
   1   9 -11       13.73       22.69     12.92 o 
   2   9 -11      202.57      224.49     19.07 o 
   3   9 -11       10.12       10.26     13.45 o 
   4   9 -11      133.93      107.87     16.61 o 
   5   9 -11        6.99        7.06     18.72 o 
   6   9 -11      136.43      142.70     18.00 o 
   7   9 -11       19.43       30.69     13.88 o 
   8   9 -11      184.59      183.85     39.62 o 
   9   9 -11        9.76       13.36     14.08 o 
  10   9 -11      103.12      118.32     17.03 o 
   1  10 -11      196.07      209.74     48.87 o 
   2  10 -11        5.75       17.59     14.46 o 
   3  10 -11      125.77      152.75     21.49 o 
   4  10 -11        3.00        4.13     13.98 o 
   5  10 -11       69.66       69.24     16.41 o 
   6  10 -11        0.29       16.66     14.67 o 
   7  10 -11       67.10       60.36     16.79 o 
   1  11 -11        2.19      -18.43     18.43 o 
   2  11 -11       31.82       26.51     16.13 o 
   3  11 -11        2.86      -12.89     20.77 o 
   0   0 -10     7681.51     7943.34    302.58 o 
   2   0 -10     6185.63     6242.50    195.62 o 
   4   0 -10     9847.66     9563.73    298.45 o 
   6   0 -10     4015.82     3890.67    115.74 o 
   8   0 -10     1852.99     1894.79     64.51 o 
  10   0 -10     1010.03     1006.65     53.52 o 
  12   0 -10     1092.32     1083.96     43.83 o 
  14   0 -10      592.18      612.92     61.66 o 
  16   0 -10      328.80      365.85     70.09 o 
  18   0 -10      158.90      172.55     36.27 o 
   1   1 -10     2489.23     2711.29     70.55 o 
   2   1 -10     1293.07     1420.39     34.20 o 
   3   1 -10      519.03      534.12     13.92 o 
   4   1 -10      701.77      742.53     19.50 o 
   5   1 -10      172.24      170.87     10.06 o 
   6   1 -10       45.41       44.94      5.76 o 
   7   1 -10      289.24      308.75     15.35 o 
   8   1 -10      407.18      385.19     14.55 o 
   9   1 -10      159.79      160.27      8.87 o 
  10   1 -10      197.69      177.97     12.52 o 
  11   1 -10       57.90       64.82      9.55 o 
  12   1 -10       33.31       34.04      8.67 o 
  13   1 -10      100.94      115.91     11.33 o 
  14   1 -10      111.61      104.85     11.53 o 
  15   1 -10       31.07       27.49     10.21 o 
  16   1 -10       48.99       58.91     11.69 o 
  17   1 -10        8.78        0.66     16.70 o 
   0   2 -10     4585.82     4303.75    101.75 o 
   1   2 -10      871.84      868.77     23.06 o 
   2   2 -10     3596.33     3462.50     73.00 o 
   3   2 -10      384.01      405.10     13.48 o 
   4   2 -10     4647.34     4565.02     98.43 o 
   5   2 -10       46.54       48.05      4.95 o 
   6   2 -10     2817.36     2667.11     60.38 o 
   7   2 -10       19.81       15.91      8.30 o 
   8   2 -10     2144.24     2170.22     57.56 o 
   9   2 -10       51.50       58.58      8.68 o 
  10   2 -10     1924.47     2019.98     55.02 o 
  11   2 -10       13.73       11.22      8.41 o 
  12   2 -10      820.42      869.94     31.09 o 
  13   2 -10       84.31       83.14     10.89 o 
  14   2 -10      339.11      340.18     33.39 o 
  15   2 -10        6.46       -7.32     12.36 o 
  16   2 -10      283.33      304.74     28.03 o 
  17   2 -10        5.18        0.42     12.06 o 
   1   3 -10      925.13      949.22     21.05 o 
   2   3 -10       89.74       78.11      8.47 o 
   3   3 -10      122.24      123.26      7.84 o 
   4   3 -10       63.89       58.55      6.24 o 
   5   3 -10      734.48      734.85     20.81 o 
   6   3 -10       20.54       18.03      5.27 o 
   7   3 -10      359.39      347.08     18.82 o 
   8   3 -10        3.27        2.88      6.53 o 
   9   3 -10       89.37       87.44     21.39 o 
  10   3 -10      387.19      357.52     21.62 o 
  11   3 -10      248.30      269.05     18.99 o 
  12   3 -10       15.51       16.18     11.24 o 
  13   3 -10      243.71      259.29     17.22 o 
  14   3 -10       65.32       64.75     12.53 o 
  15   3 -10       49.63       47.52     12.66 o 
  16   3 -10       29.01       31.09     12.63 o 
  17   3 -10        3.14       -1.27     14.10 o 
   0   4 -10     2396.38     2281.55     60.70 o 
   1   4 -10        5.57        1.71      4.62 o 
   2   4 -10     3869.02     3791.50     83.93 o 
   3   4 -10        9.67        9.86      4.99 o 
   4   4 -10     3584.13     3540.25     80.46 o 
   5   4 -10       61.40       71.20      6.85 o 
   6   4 -10     2780.77     2814.95     74.11 o 
   7   4 -10       34.55       28.19      7.40 o 
   8   4 -10     1088.96     1071.02     31.76 o 
   9   4 -10       65.00       82.71     11.94 o 
  10   4 -10      356.24      379.62     21.97 o 
  11   4 -10      102.47      119.16     14.69 o 
  12   4 -10      727.90      728.41     38.81 o 
  13   4 -10       53.01       81.69     14.98 o 
  14   4 -10      327.96      345.80     20.38 o 
  15   4 -10       28.68       21.88     12.08 o 
  16   4 -10      119.54      113.94     16.09 o 
   1   5 -10      255.13      259.72     12.36 o 
   2   5 -10      107.63      101.09      9.40 o 
   3   5 -10      641.56      605.26     21.50 o 
   4   5 -10       67.49       56.68      8.06 o 
   5   5 -10      768.42      801.38     32.32 o 
   6   5 -10      151.50      144.69     10.61 o 
   7   5 -10     1325.10     1210.98     37.57 o 
   8   5 -10      150.68      145.33     11.07 o 
   9   5 -10      101.73       98.80     10.04 o 
  10   5 -10      413.21      391.35     23.42 o 
  11   5 -10      102.65       82.82     13.80 o 
  12   5 -10      169.49      145.36     23.51 o 
  13   5 -10       81.59      104.97     17.48 o 
  14   5 -10       24.90       29.67     11.96 o 
  15   5 -10       34.31       37.03     12.78 o 
  16   5 -10       15.06       15.46     13.03 o 
   0   6 -10     2066.61     2036.66     64.61 o 
   1   6 -10       44.99       41.23      7.87 o 
   2   6 -10      812.24      815.61     27.01 o 
   3   6 -10       32.78       27.51      9.23 o 
   4   6 -10      344.77      347.83     20.21 o 
   5   6 -10      139.92      140.48     15.69 o 
   6   6 -10      617.71      575.27     26.12 o 
   7   6 -10       27.80       17.49      9.66 o 
   8   6 -10      501.56      516.63     25.06 o 
   9   6 -10       18.72        8.79      8.25 o 
  10   6 -10      336.92      327.44     34.97 o 
  11   6 -10       32.38       34.17     12.34 o 
  12   6 -10      294.68      326.62     35.55 o 
  13   6 -10        5.55       -2.46     11.95 o 
  14   6 -10      203.09      189.54     19.98 o 
  15   6 -10       15.47       20.81     14.68 o 
   1   7 -10      992.97      973.87     30.92 o 
   2   7 -10       59.13       45.62     11.03 o 
   3   7 -10      434.06      452.47     23.55 o 
   4   7 -10       11.21        4.42      9.71 o 
   5   7 -10      324.29      317.07     19.90 o 
   6   7 -10       23.96       29.47     10.90 o 
   7   7 -10      319.03      308.67     19.51 o 
   8   7 -10       85.63       75.49     12.78 o 
   9   7 -10      330.19      342.97     20.95 o 
  10   7 -10        4.17       -3.06     14.06 o 
  11   7 -10      134.28      176.07     22.33 o 
  12   7 -10        7.12       -7.19     15.79 o 
  13   7 -10       76.90       80.42     15.82 o 
  14   7 -10        8.90       -1.34     13.86 o 
   0   8 -10      423.92      406.63     32.04 o 
   1   8 -10      107.93      105.36     13.83 o 
   2   8 -10      428.55      412.79     23.20 o 
   3   8 -10       27.22       15.53     11.61 o 
   4   8 -10      336.06      336.67     21.78 o 
   5   8 -10       60.48       65.19     13.37 o 
   6   8 -10      536.31      542.73     56.49 o 
   7   8 -10        0.77       -5.21     10.60 o 
   8   8 -10      388.82      373.58     23.54 o 
   9   8 -10       19.02       17.59     12.18 o 
  10   8 -10       95.98      105.64     15.13 o 
  11   8 -10       18.75        4.62     17.12 o 
  12   8 -10       64.86       80.15     21.55 o 
   1   9 -10      250.96      243.70     20.27 o 
   2   9 -10        9.93        7.77     11.46 o 
   3   9 -10      268.16      268.40     22.56 o 
   4   9 -10       41.17       27.59     13.37 o 
   5   9 -10      163.63      163.90     18.11 o 
   6   9 -10        9.34       19.29     12.96 o 
   7   9 -10      262.67      253.06     21.03 o 
   8   9 -10        1.24      -12.07     12.07 o 
   9   9 -10      175.12      166.65     18.58 o 
  10   9 -10        1.33      -12.21     12.92 o 
   1  10 -10       15.37       33.34     13.70 o 
   2  10 -10       91.93      102.53     16.98 o 
   3  10 -10        5.17        7.36     15.33 o 
   4  10 -10       43.19       51.23     15.40 o 
   5  10 -10        2.17       10.47     13.70 o 
   6  10 -10       37.54       19.79     14.32 o 
   7  10 -10       11.66       31.71     15.24 o 
   8  10 -10       46.45       40.04     31.87 o 
   1  11 -10      168.05      169.36     27.35 o 
   2  11 -10        6.68       11.68     35.68 o 
   3  11 -10       82.74       66.24     17.76 o 
   4  11 -10        7.23       23.79     19.18 o 
   2   0  -9     4142.17     4509.40    151.91 o 
   4   0  -9     3887.64     4102.96    125.68 o 
   6   0  -9       40.41       50.57      7.77 o 
   8   0  -9       50.34       57.07     10.19 o 
  10   0  -9      109.09      134.92     13.56 o 
  12   0  -9       18.13        6.94      9.96 o 
  14   0  -9      100.52      106.53     34.51 o 
  16   0  -9      158.36      135.56     19.02 o 
  18   0  -9       26.23       25.61     17.14 o 
   0   1  -9     6555.60     6425.19    307.73 o 
   1   1  -9     1384.32     1462.38     40.65 o 
   2   1  -9    10548.08    10194.31    225.08 o 
   3   1  -9     1122.88     1192.60     25.77 o 
   4   1  -9     4285.78     4029.68     84.53 o 
   5   1  -9      224.37      215.82     12.61 o 
   6   1  -9     2933.65     2737.13     59.43 o 
   7   1  -9      146.87      170.95     10.49 o 
   8   1  -9     3243.63     3272.91     75.59 o 
   9   1  -9       24.90       21.49      5.35 o 
  10   1  -9     1189.38     1232.15     31.79 o 
  11   1  -9       62.57       51.63      8.05 o 
  12   1  -9     1105.99     1140.46     31.69 o 
  13   1  -9       22.24       32.67      8.30 o 
  14   1  -9      703.61      715.50     24.35 o 
  15   1  -9       10.80        5.74      9.04 o 
  16   1  -9      333.29      382.32     18.40 o 
  17   1  -9       13.02        0.65     12.62 o 
  18   1  -9      209.27      245.87     17.56 o 
   1   2  -9     1097.01     1140.48     27.43 o 
   2   2  -9     1959.93     2001.47     46.60 o 
   3   2  -9      281.33      282.67     10.41 o 
   4   2  -9      201.50      193.54      7.75 o 
   5   2  -9      600.36      618.34     15.99 o 
   6   2  -9       20.33       18.44      4.73 o 
   7   2  -9      315.36      310.06     12.51 o 
   8   2  -9      108.10      115.05      8.30 o 
   9   2  -9        2.37       10.42      6.52 o 
  10   2  -9      259.04      243.18     13.87 o 
  11   2  -9       40.78       46.20      8.91 o 
  12   2  -9        3.36       -2.73      7.47 o 
  13   2  -9       88.36       89.62     12.49 o 
  14   2  -9       76.67       76.64     10.77 o 
  15   2  -9       39.04       41.31     11.84 o 
  16   2  -9       23.24        6.77     13.37 o 
  17   2  -9        2.11       -4.68     16.56 o 
  18   2  -9        0.42       -1.14     16.45 o 
   0   3  -9     1137.34     1041.02     35.10 o 
   1   3  -9      259.94      259.58      9.12 o 
   2   3  -9     4045.02     3891.73     83.57 o 
   3   3  -9       63.91       74.32      6.16 o 
   4   3  -9     5124.47     5004.18     98.82 o 
   5   3  -9       36.95       33.84      4.73 o 
   6   3  -9     2603.35     2657.58     60.12 o 
   7   3  -9      510.29      508.87     17.92 o 
   8   3  -9     4241.77     4225.53    106.92 o 
   9   3  -9      423.27      399.19     21.32 o 
  10   3  -9     1917.37     1905.70     63.26 o 
  11   3  -9       34.19       34.73     10.59 o 
  12   3  -9      631.18      635.22     28.61 o 
  13   3  -9       24.92       14.22      9.99 o 
  14   3  -9      165.70      154.70     14.55 o 
  15   3  -9        4.58        1.50     10.70 o 
  16   3  -9      104.99       77.72     14.24 o 
  17   3  -9        0.09      -11.75     11.75 o 
   1   4  -9      599.70      598.26     15.15 o 
   2   4  -9      542.87      556.00     15.33 o 
   3   4  -9     1237.74     1271.26     28.12 o 
   4   4  -9      429.24      413.18     14.72 o 
   5   4  -9      759.50      722.52     21.81 o 
   6   4  -9      263.14      266.62     12.81 o 
   7   4  -9      243.24      235.78     21.36 o 
   8   4  -9      558.37      502.25     18.88 o 
   9   4  -9      478.35      502.20     63.71 o 
  10   4  -9       10.70        3.29      8.98 o 
  11   4  -9       47.08       63.32     12.03 o 
  12   4  -9        0.30        6.46     10.83 o 
  13   4  -9      373.52      429.48     25.66 o 
  14   4  -9       11.42       -1.54      9.69 o 
  15   4  -9      136.06      118.04     14.57 o 
  16   4  -9       16.20       32.75     12.49 o 
  17   4  -9       18.79       23.60     13.38 o 
   0   5  -9     3407.85     3362.89    101.20 o 
   1   5  -9       50.61       50.09      6.38 o 
   2   5  -9     2088.99     2005.02     48.65 o 
   3   5  -9       63.37       61.77      7.76 o 
   4   5  -9      589.79      600.53     21.98 o 
   5   5  -9      373.57      371.33     14.04 o 
   6   5  -9      924.50      901.07     28.08 o 
   7   5  -9      214.17      212.09     12.09 o 
   8   5  -9      772.16      757.75     24.36 o 
   9   5  -9       67.10       71.00      8.85 o 
  10   5  -9      882.08      904.29     37.64 o 
  11   5  -9       17.41        8.46     10.56 o 
  12   5  -9     1037.29     1038.77     43.66 o 
  13   5  -9       10.68       18.40     19.89 o 
  14   5  -9      511.63      550.51     25.42 o 
  15   5  -9       18.12        8.89     11.61 o 
  16   5  -9      186.03      200.55     18.03 o 
   1   6  -9     1082.64     1059.05     31.14 o 
   2   6  -9        5.46        9.26     12.19 o 
   3   6  -9      430.78      451.88     23.18 o 
   4   6  -9        5.66       10.90      8.04 o 
   5   6  -9      121.65       99.08     12.63 o 
   6   6  -9       67.95       84.04     19.83 o 
   7   6  -9      487.96      501.72     27.35 o 
   8   6  -9      336.87      311.73     16.55 o 
   9   6  -9      310.31      305.58     19.95 o 
  10   6  -9       80.22       81.20     13.19 o 
  11   6  -9       44.77       41.82     12.69 o 
  12   6  -9       71.94       77.97     21.10 o 
  13   6  -9       92.67       96.42     21.72 o 
  14   6  -9       19.69        9.23     13.17 o 
  15   6  -9       74.59       79.25     29.30 o 
   0   7  -9     1635.10     1598.49     54.90 o 
   1   7  -9       85.14       95.71     16.28 o 
   2   7  -9      759.77      826.48     27.56 o 
   3   7  -9       33.54       44.44     10.63 o 
   4   7  -9      473.10      443.97     31.38 o 
   5   7  -9       13.99       25.19     10.03 o 
   6   7  -9      625.12      597.67     31.68 o 
   7   7  -9      111.90      133.06     14.32 o 
   8   7  -9      433.15      423.94     23.31 o 
   9   7  -9       12.88        3.68     10.45 o 
  10   7  -9      216.56      199.31     22.85 o 
  11   7  -9       63.02       46.01     13.38 o 
  12   7  -9       63.13       64.35     14.48 o 
  13   7  -9        8.23       22.44     13.89 o 
  14   7  -9       41.90       43.71     17.16 o 
   1   8  -9      840.30      822.16     34.92 o 
   2   8  -9      130.07      123.20     14.35 o 
   3   8  -9      558.47      563.06     28.12 o 
   4   8  -9       45.36       43.00     24.45 o 
   5   8  -9      334.60      318.32     21.10 o 
   6   8  -9       25.65       17.58     11.35 o 
   7   8  -9      394.33      365.05     35.68 o 
   8   8  -9        8.44       14.55     11.49 o 
   9   8  -9      274.60      312.67     20.51 o 
  10   8  -9       23.55       21.05     11.66 o 
  11   8  -9      236.44      204.33     25.39 o 
  12   8  -9       16.98        6.97     17.71 o 
  13   8  -9      133.77      123.32     22.72 o 
   0   9  -9      144.85      182.19     25.98 o 
   1   9  -9       41.91       33.94     10.63 o 
   2   9  -9      213.31      245.96     19.42 o 
   3   9  -9       47.32       19.93     12.29 o 
   4   9  -9      325.36      375.75     24.13 o 
   5   9  -9        0.72       -5.87     11.84 o 
   6   9  -9      177.68      161.87     20.87 o 
   7   9  -9        0.32        9.84     12.36 o 
   8   9  -9       61.51       43.27     14.25 o 
   9   9  -9       20.46       14.21     13.12 o 
  10   9  -9       42.92       51.31     14.55 o 
  11   9  -9       18.22       20.12     19.27 o 
   1  10  -9      246.14      258.21     21.42 o 
   2  10  -9       34.62       22.62     13.83 o 
   3  10  -9      141.59      159.53     18.60 o 
   4  10  -9        5.40       23.35     14.34 o 
   5  10  -9       76.02       79.72     16.41 o 
   6  10  -9       12.85       14.66     14.09 o 
   7  10  -9      109.03      107.15     17.41 o 
   8  10  -9        1.35      -13.92     13.92 o 
   9  10  -9      158.66      138.50     17.44 o 
   1  11  -9       14.45       11.66     14.70 o 
   2  11  -9       37.17       30.46     15.74 o 
   3  11  -9       15.00       20.16     38.42 o 
   4  11  -9       23.15       22.26     15.96 o 
   5  11  -9       13.60       17.65     16.44 o 
   0   0  -8    14424.32    13683.43    604.12 o 
   2   0  -8     1711.84     1563.70     82.69 o 
   4   0  -8    15915.76    15824.22    482.88 o 
   6   0  -8    12780.95    12787.19    370.13 o 
   8   0  -8     2621.57     2499.50     83.73 o 
  10   0  -8      800.83      793.67     35.84 o 
  12   0  -8      985.31     1001.56     40.76 o 
  14   0  -8      882.71      874.05     52.22 o 
  16   0  -8      348.82      392.31     25.62 o 
  18   0  -8      255.28      227.56     38.29 o 
   1   1  -8      733.15      771.91     29.40 o 
   2   1  -8     3107.58     3153.93     68.86 o 
   3   1  -8      521.29      542.65     14.97 o 
   4   1  -8      323.47      330.39     10.74 o 
   5   1  -8      381.29      403.64     12.72 o 
   6   1  -8      232.24      258.95     10.16 o 
   7   1  -8        5.60        3.02      4.92 o 
   8   1  -8       28.95       26.05      4.92 o 
   9   1  -8      251.51      242.33     15.01 o 
  10   1  -8      566.08      590.15     18.75 o 
  11   1  -8      177.73      166.97     10.61 o 
  12   1  -8       49.31       66.46     10.46 o 
  13   1  -8       53.91       65.76      9.41 o 
  14   1  -8        0.90       -7.37      8.03 o 
  15   1  -8       73.16       73.20     12.85 o 
  16   1  -8       78.16       60.32     10.87 o 
  17   1  -8       46.59       53.81     11.61 o 
  18   1  -8       21.88       14.15     11.02 o 
   0   2  -8     1933.76     1737.03     80.61 o 
   1   2  -8      304.62      306.28     13.62 o 
   2   2  -8     4146.56     3798.22     86.18 o 
   3   2  -8     2339.91     2394.19     53.97 o 
   4   2  -8     2164.24     2052.32     41.00 o 
   5   2  -8      457.13      506.11     13.36 o 
   6   2  -8     4270.07     4001.48     78.29 o 
   7   2  -8      307.19      372.56     15.90 o 
   8   2  -8     3832.11     3762.05     84.07 o 
   9   2  -8       81.44       83.14      7.82 o 
  10   2  -8     1857.83     1899.80     45.99 o 
  11   2  -8       56.35       36.99      8.37 o 
  12   2  -8     1287.24     1311.90     34.80 o 
  13   2  -8       25.40       17.06      8.91 o 
  14   2  -8      504.46      475.16     19.81 o 
  15   2  -8        4.88       -9.62      9.62 o 
  16   2  -8      238.82      239.76     23.85 o 
  17   2  -8        4.20        1.19     10.92 o 
  18   2  -8      159.29      149.23     17.06 o 
   1   3  -8      396.80      360.92     14.20 o 
   2   3  -8     1515.15     1594.03     38.01 o 
   3   3  -8     1126.29     1187.48     30.55 o 
   4   3  -8      534.97      535.34     14.40 o 
   5   3  -8       98.30      104.64      7.62 o 
   6   3  -8      408.27      419.11     12.33 o 
   7   3  -8      419.36      409.18     14.34 o 
   8   3  -8       25.84       28.41      5.92 o 
   9   3  -8      322.40      322.71     18.13 o 
  10   3  -8      338.70      364.72     19.97 o 
  11   3  -8      336.97      348.00     19.99 o 
  12   3  -8        8.31       14.21     10.03 o 
  13   3  -8      120.02      106.40     19.15 o 
  14   3  -8       65.81       64.58     11.64 o 
  15   3  -8       42.95       56.34     12.14 o 
  16   3  -8       75.71       74.05     13.71 o 
  17   3  -8       27.25       26.18     12.36 o 
   0   4  -8     6678.97     6992.66    207.64 o 
   1   4  -8       20.26       16.99      4.22 o 
   2   4  -8     4255.34     4198.50     82.48 o 
   3   4  -8      549.50      561.19     15.28 o 
   4   4  -8     3349.74     3250.98     64.19 o 
   5   4  -8      218.97      243.93      9.95 o 
   6   4  -8     3086.05     2999.84     77.77 o 
   7   4  -8      342.95      340.59     25.47 o 
   8   4  -8     2603.18     2564.99     66.01 o 
   9   4  -8       29.05       16.39     15.04 o 
  10   4  -8     1141.84     1142.30     45.58 o 
  11   4  -8        7.38       -3.45      8.70 o 
  12   4  -8      258.60      284.62     39.26 o 
  13   4  -8      117.44      126.97     13.00 o 
  14   4  -8      277.08      297.07     18.36 o 
  15   4  -8       71.68       81.60     13.16 o 
  16   4  -8      250.32      266.14     19.82 o 
  17   4  -8       28.71       15.74     12.79 o 
   1   5  -8      660.97      675.21     18.55 o 
   2   5  -8       58.00       57.87      6.45 o 
   3   5  -8     1214.93     1241.71     31.13 o 
   4   5  -8      191.93      182.03      9.61 o 
   5   5  -8     1930.39     1922.25     44.64 o 
   6   5  -8      275.54      293.38     15.44 o 
   7   5  -8      401.40      388.65     16.80 o 
   8   5  -8       91.57       94.33      8.93 o 
   9   5  -8       34.38       42.31      7.73 o 
  10   5  -8       68.90       66.24     11.28 o 
  11   5  -8      253.46      276.87     18.51 o 
  12   5  -8       46.98       46.23     17.74 o 
  13   5  -8      179.73      203.98     33.60 o 
  14   5  -8       27.61       33.45     10.96 o 
  15   5  -8       60.54       75.95     13.26 o 
  16   5  -8       21.40       12.56     14.40 o 
   0   6  -8     3064.73     3149.68     98.25 o 
   1   6  -8        2.59        3.89      5.98 o 
   2   6  -8     2606.21     2672.39     68.59 o 
   3   6  -8        8.29        7.83      6.23 o 
   4   6  -8      262.01      254.38     14.25 o 
   5   6  -8       41.79       52.09      9.84 o 
   6   6  -8       15.11       19.42      8.57 o 
   7   6  -8      117.86       99.82      9.78 o 
   8   6  -8      935.18      911.65     29.57 o 
   9   6  -8        6.35        1.93      7.97 o 
  10   6  -8      938.33      870.16     36.80 o 
  11   6  -8       70.09       64.18     12.74 o 
  12   6  -8      423.22      398.38     35.88 o 
  13   6  -8       19.00       11.43     11.92 o 
  14   6  -8      155.19      133.86     24.25 o 
  15   6  -8       25.84       14.21     13.71 o 
   1   7  -8     1756.37     1727.99     59.09 o 
   2   7  -8        3.43       -7.60     12.00 o 
   3   7  -8      706.46      660.99     28.96 o 
   4   7  -8        0.29       -8.25      8.25 o 
   5   7  -8      123.72      121.89     12.97 o 
   6   7  -8      203.30      195.54     15.71 o 
   7   7  -8       23.53        7.48      9.25 o 
   8   7  -8       69.48       68.35     12.04 o 
   9   7  -8      158.41      171.31     28.29 o 
  10   7  -8       36.44       24.08     11.24 o 
  11   7  -8      371.98      370.52     33.63 o 
  12   7  -8       23.89       26.93     12.66 o 
  13   7  -8      308.39      271.19     36.89 o 
  14   7  -8       15.26        9.10     13.57 o 
   0   8  -8      407.25      364.24     30.28 o 
   1   8  -8        4.01       -1.34      7.97 o 
   2   8  -8      586.25      613.56     23.44 o 
   3   8  -8       89.31       92.85     13.35 o 
   4   8  -8      421.61      416.75     23.50 o 
   5   8  -8        4.40        3.57     10.23 o 
   6   8  -8      152.36      138.29     15.68 o 
   7   8  -8      120.80      142.55     15.13 o 
   8   8  -8      151.50      137.96     15.11 o 
   9   8  -8       55.52       66.37     16.64 o 
  10   8  -8      225.97      188.18     24.42 o 
  11   8  -8       22.98       10.81     16.21 o 
  12   8  -8      111.80      104.05     20.45 o 
  13   8  -8       10.09       11.20     17.06 o 
   1   9  -8      130.66      126.79     13.18 o 
   2   9  -8       73.80       65.09     34.51 o 
   3   9  -8      641.28      643.06     43.89 o 
   4   9  -8       10.06       23.31     17.06 o 
   5   9  -8      534.19      556.99     28.99 o 
   6   9  -8        8.10        7.30      9.01 o 
   7   9  -8      308.98      298.35     22.33 o 
   8   9  -8       17.32        2.65     11.75 o 
   9   9  -8      261.66      237.95     19.81 o 
  10   9  -8       12.90       16.93     12.71 o 
  11   9  -8      102.59       78.72     22.07 o 
   0  10  -8      360.36      367.83     36.66 o 
   1  10  -8        8.10        1.72     12.12 o 
   2  10  -8      174.86      194.33     19.17 o 
   3  10  -8       13.07        7.57     12.75 o 
   4  10  -8       66.11       66.98     15.10 o 
   5  10  -8       13.12        7.12     13.54 o 
   6  10  -8       68.77       79.62     16.11 o 
   7  10  -8       14.42       15.89     13.85 o 
   8  10  -8       26.40       39.99     15.48 o 
   9  10  -8        7.59        0.98     10.64 o 
   1  11  -8      132.02      127.62     18.35 o 
   2  11  -8       10.72        0.38     13.83 o 
   3  11  -8      121.76       88.70     17.73 o 
   4  11  -8       32.96       39.95     15.72 o 
   5  11  -8       81.67       93.91     17.83 o 
   6  11  -8        0.94       -4.75     19.53 o 
   2   0  -7     2864.63     2712.88    125.54 o 
   4   0  -7      976.63     1068.42     36.43 o 
   6   0  -7     2400.50     2445.72     77.40 o 
   8   0  -7      101.81      100.63     14.00 o 
  10   0  -7      351.61      405.98     21.13 o 
  12   0  -7       68.78       46.96     18.82 o 
  14   0  -7       67.71       69.48     13.37 o 
  16   0  -7      103.04       83.95     15.71 o 
  18   0  -7       43.16       38.42     15.88 o 
   1   1  -7     4920.34     5038.63    156.52 o 
   2   1  -7     7007.91     6670.69    208.82 o 
   3   1  -7     1212.38     1241.31     34.53 o 
   4   1  -7     7125.25     6982.94    170.93 o 
   5   1  -7      466.02      511.46     14.98 o 
   6   1  -7     5529.81     5544.90    119.21 o 
   7   1  -7      473.14      495.83     13.56 o 
   8   1  -7     4303.28     4145.17     80.93 o 
   9   1  -7      283.63      292.70     10.60 o 
  10   1  -7     1861.57     1839.12     39.45 o 
  11   1  -7       10.90       11.92      6.30 o 
  12   1  -7     1845.65     1802.74     45.83 o 
  13   1  -7       99.90       85.76     11.27 o 
  14   1  -7      912.93      934.21     28.05 o 
  15   1  -7       58.73       43.03      9.64 o 
  16   1  -7      189.50      180.19     16.04 o 
  17   1  -7       41.14       32.88     10.13 o 
  18   1  -7      166.03      156.88     17.02 o 
   1   2  -7     1282.72     1314.58     35.61 o 
   2   2  -7      594.44      572.79     18.92 o 
   3   2  -7      310.94      298.87     11.36 o 
   4   2  -7      721.05      690.81     16.52 o 
   5   2  -7      462.49      475.44     13.13 o 
   6   2  -7      325.01      346.41     10.49 o 
   7   2  -7      145.52      141.92      8.06 o 
   8   2  -7       65.00       69.29      6.57 o 
   9   2  -7       19.73        6.05      5.17 o 
  10   2  -7      257.41      269.34     19.75 o 
  11   2  -7       32.07       45.57      7.42 o 
  12   2  -7       71.83       58.26      8.15 o 
  13   2  -7       57.95       56.13      9.14 o 
  14   2  -7       22.12       26.37     13.64 o 
  15   2  -7       73.86       76.15     11.97 o 
  16   2  -7        6.13        0.25     10.37 o 
  17   2  -7       16.55       18.56     11.42 o 
  18   2  -7        5.08       -2.40     11.79 o 
   0   3  -7     2895.90     2716.37     78.28 o 
   1   3  -7     1452.06     1497.46     35.56 o 
   2   3  -7     6632.95     6216.74    134.43 o 
   3   3  -7     3074.64     3223.87     71.98 o 
   4   3  -7    10236.98    10369.04    199.93 o 
   5   3  -7      122.75      125.62      6.40 o 
   6   3  -7     2602.55     2426.62     49.29 o 
   7   3  -7       42.23       48.86      5.53 o 
   8   3  -7     3095.37     3010.49     78.83 o 
   9   3  -7      377.12      357.27     18.81 o 
  10   3  -7     1537.83     1499.72     51.64 o 
  11   3  -7      135.74      120.97     12.42 o 
  12   3  -7      614.10      648.50     24.04 o 
  13   3  -7        0.88        4.30      8.41 o 
  14   3  -7      576.39      634.92     32.92 o 
  15   3  -7       37.16       30.69     10.80 o 
  16   3  -7      185.48      211.02     21.84 o 
  17   3  -7        7.74        2.61     11.30 o 
  18   3  -7      114.97      120.47     15.85 o 
   1   4  -7      100.44       79.90      5.46 o 
   2   4  -7       61.78       49.35      5.70 o 
   3   4  -7     1477.27     1461.90     31.72 o 
   4   4  -7     1028.85      994.24     23.49 o 
   5   4  -7      813.25      763.47     19.30 o 
   6   4  -7       36.38       45.77      5.43 o 
   7   4  -7      382.12      383.84     14.62 o 
   8   4  -7      149.52      156.13     13.64 o 
   9   4  -7      924.30      973.15     36.70 o 
  10   4  -7       49.84       38.25      9.16 o 
  11   4  -7       30.30       42.19     10.08 o 
  12   4  -7       11.46       12.47      9.66 o 
  13   4  -7      102.83       97.17     11.84 o 
  14   4  -7      135.07      135.00     13.68 o 
  15   4  -7      184.84      183.80     16.95 o 
  16   4  -7       56.90       51.13     17.76 o 
  17   4  -7      100.09      131.99     15.99 o 
   0   5  -7     6580.52     6916.13    213.23 o 
   1   5  -7       60.72       62.04      5.74 o 
   2   5  -7     3959.07     3884.75     79.82 o 
   3   5  -7       30.09       27.95      5.79 o 
   4   5  -7      663.57      621.00     16.80 o 
   5   5  -7      121.96      122.81      7.88 o 
   6   5  -7      964.10      993.02     29.24 o 
   7   5  -7       41.88       51.29      7.37 o 
   8   5  -7      996.45      996.85     29.82 o 
   9   5  -7       83.09       67.82      8.04 o 
  10   5  -7     1105.95     1065.49     40.50 o 
  11   5  -7       49.85       33.81     10.47 o 
  12   5  -7      567.80      563.24     43.27 o 
  13   5  -7        0.06       -8.67      8.67 o 
  14   5  -7      342.44      361.47     19.18 o 
  15   5  -7       24.22       14.00     12.40 o 
  16   5  -7      256.15      280.30     22.24 o 
   1   6  -7     1356.93     1362.64     47.18 o 
   2   6  -7      168.59      167.51     11.81 o 
   3   6  -7     1822.03     1941.14     54.31 o 
   4   6  -7        0.74        6.85      9.83 o 
   5   6  -7      328.66      321.72     26.18 o 
   6   6  -7       40.55       35.43      9.15 o 
   7   6  -7      374.08      404.25     18.08 o 
   8   6  -7      101.25      111.03     10.92 o 
   9   6  -7      187.94      204.64     12.38 o 
  10   6  -7       13.61       20.02     10.00 o 
  11   6  -7      140.55      134.75     22.11 o 
  12   6  -7       32.01       31.54     11.39 o 
  13   6  -7      187.97      172.37     16.74 o 
  14   6  -7       48.64       44.49     13.60 o 
  15   6  -7      102.73       90.43     15.98 o 
  16   6  -7        7.78        4.09     13.92 o 
   0   7  -7     2164.95     2241.66    101.64 o 
   1   7  -7      149.23      119.55     16.67 o 
   2   7  -7      935.97      923.57     35.93 o 
   3   7  -7        8.35       20.10      9.46 o 
   4   7  -7      687.25      638.05     38.87 o 
   5   7  -7       50.51       50.53     15.82 o 
   6   7  -7      602.80      555.74     38.55 o 
   7   7  -7        4.12        4.23     12.76 o 
   8   7  -7      295.15      299.65     28.26 o 
   9   7  -7       90.23       84.40     10.79 o 
  10   7  -7      314.32      289.18     19.73 o 
  11   7  -7      108.36       98.24     14.64 o 
  12   7  -7      250.79      263.59     19.89 o 
  13   7  -7        4.68      -11.59     11.59 o 
  14   7  -7       68.07       70.32     15.27 o 
  15   7  -7       19.16       29.84     14.17 o 
   1   8  -7     1053.20     1071.64     55.15 o 
   2   8  -7       12.98       17.45     10.26 o 
   3   8  -7      457.94      450.13     33.66 o 
   4   8  -7      158.28      157.04     27.84 o 
   5   8  -7      213.53      199.70     24.22 o 
   6   8  -7       25.74       32.17     16.34 o 
   7   8  -7      339.69      345.43     30.47 o 
   8   8  -7       33.27       38.03     17.45 o 
   9   8  -7      356.29      448.31     34.31 o 
  10   8  -7       31.23        7.94     14.78 o 
  11   8  -7      329.77      310.26     28.00 o 
  12   8  -7        6.41       12.05     16.60 o 
  13   8  -7      138.82      147.36     18.06 o 
   1   9  -7       89.62       72.47     17.78 o 
   2   9  -7      203.06      219.89     24.61 o 
   3   9  -7      100.27       80.94     19.86 o 
   4   9  -7      244.95      304.01     29.04 o 
   5   9  -7        1.46       -8.20     16.28 o 
   6   9  -7      125.06      125.22     15.20 o 
   7   9  -7       51.02       37.89     12.50 o 
   8   9  -7      156.79      134.00     23.83 o 
   9   9  -7       15.80       -1.43     17.71 o 
  10   9  -7      105.69      102.91     15.28 o 
  11   9  -7       12.72        9.77     17.97 o 
  12   9  -7       35.77       27.74     19.40 o 
   1  10  -7      189.90      206.67     25.20 o 
   2  10  -7       13.98        7.81     16.41 o 
   3  10  -7      268.42      272.30     29.43 o 
   4  10  -7       31.32       28.45     18.17 o 
   5  10  -7      204.03      210.19     28.85 o 
   6  10  -7        6.87       16.08     17.45 o 
   7  10  -7      170.15      152.10     26.31 o 
   8  10  -7       33.89       29.04     20.90 o 
   9  10  -7      173.81      157.75     19.47 o 
  10  10  -7       13.26       21.03     18.49 o 
   1  11  -7        2.52        5.86     17.39 o 
   2  11  -7       48.41       29.43     19.66 o 
   3  11  -7       11.98       12.05     18.75 o 
   4  11  -7       50.30       77.55     22.20 o 
   5  11  -7        8.98       17.45     21.81 o 
   6  11  -7       65.17       91.35     25.13 o 
   0   0  -6     1023.31     1015.96     50.66 o 
   2   0  -6     8495.93     8321.87    348.55 o 
   4   0  -6    11941.27    11324.87    337.18 o 
   6   0  -6     3620.78     3417.50    105.11 o 
   8   0  -6    12134.96    11841.93    356.67 o 
  10   0  -6     2409.90     2353.93    103.95 o 
  12   0  -6       65.84       53.28     10.86 o 
  14   0  -6      439.23      465.73     25.12 o 
  16   0  -6      594.59      542.63     29.61 o 
  18   0  -6      278.88      243.87     23.18 o 
   1   1  -6      633.82      569.47     22.28 o 
   2   1  -6       42.11       46.41      6.09 o 
   3   1  -6     6685.25     6287.50    155.32 o 
   4   1  -6      539.19      527.17     19.03 o 
   5   1  -6      558.14      582.07     16.79 o 
   6   1  -6     1150.92     1168.89     25.10 o 
   7   1  -6      152.07      171.54      8.40 o 
   8   1  -6      703.32      768.27     22.89 o 
   9   1  -6       78.15       79.78      6.77 o 
  10   1  -6      653.24      658.20     20.79 o 
  11   1  -6       15.35        4.92      6.00 o 
  12   1  -6      215.75      213.15     11.44 o 
  13   1  -6      803.14      746.47     23.72 o 
  14   1  -6       14.11       11.47      7.44 o 
  15   1  -6       21.52       15.27      8.35 o 
  16   1  -6       39.34       52.89     10.02 o 
  17   1  -6        0.44       -4.48      9.10 o 
  18   1  -6        9.40        5.45     11.93 o 
   0   2  -6     9603.33     8812.31    374.21 o 
   1   2  -6       96.22      118.38      9.38 o 
   2   2  -6     7511.30     7431.25    187.71 o 
   3   2  -6     3028.80     3081.14     77.97 o 
   4   2  -6     7879.61     7975.44    169.72 o 
   5   2  -6      838.88      898.45     18.25 o 
   6   2  -6     4960.18     4794.91    101.49 o 
   7   2  -6      105.54      122.10     11.99 o 
   8   2  -6     3562.56     3616.06     79.20 o 
   9   2  -6      340.94      343.26     13.67 o 
  10   2  -6     3477.55     3388.88     75.89 o 
  11   2  -6      280.06      254.91     11.95 o 
  12   2  -6     1083.82     1059.70     29.39 o 
  13   2  -6       20.53       16.70      7.56 o 
  14   2  -6      840.85      854.49     30.32 o 
  15   2  -6       21.01       14.84     17.57 o 
  16   2  -6      334.90      380.91     28.28 o 
  17   2  -6        9.04       15.96     10.89 o 
  18   2  -6      143.61      122.36     15.40 o 
   1   3  -6     3072.60     3248.65     85.92 o 
   2   3  -6     2826.83     2820.05     76.02 o 
   3   3  -6     1843.56     1895.17     45.03 o 
   4   3  -6     2462.76     2537.64     57.30 o 
   5   3  -6     1070.82     1084.84     23.13 o 
   6   3  -6      788.01      762.21     18.11 o 
   7   3  -6       31.18       33.00      6.48 o 
   8   3  -6       51.49       56.72      7.03 o 
   9   3  -6      120.68      118.18      9.56 o 
  10   3  -6       83.90       97.79     24.19 o 
  11   3  -6       89.76       97.47     10.75 o 
  12   3  -6       64.00       64.35      9.42 o 
  13   3  -6       61.01       74.77     13.19 o 
  14   3  -6       10.34       10.99      9.40 o 
  15   3  -6       30.37       50.97     11.01 o 
  16   3  -6       34.53       29.29     11.09 o 
  17   3  -6       22.06       12.62     11.52 o 
  18   3  -6        7.98       12.85     12.23 o 
   0   4  -6     1444.92     1424.33     47.57 o 
   1   4  -6      563.57      643.05     18.56 o 
   2   4  -6     4054.54     3994.11     77.71 o 
   3   4  -6      459.73      450.26     14.94 o 
   4   4  -6     3479.78     3366.84     71.79 o 
   5   4  -6       85.10       81.33      5.71 o 
   6   4  -6     3432.23     3305.41     64.64 o 
   7   4  -6       73.73       87.17      9.41 o 
   8   4  -6     2230.13     2190.62     58.40 o 
   9   4  -6        0.01        7.90      6.89 o 
  10   4  -6      855.23      835.89     33.14 o 
  11   4  -6       64.40       38.21     12.18 o 
  12   4  -6      953.61      941.51     31.03 o 
  13   4  -6        6.27       -0.32      8.14 o 
  14   4  -6      429.90      451.05     20.97 o 
  15   4  -6       27.79       26.60     10.37 o 
  16   4  -6      274.62      295.68     18.45 o 
  17   4  -6       20.15       -0.47     11.71 o 
   1   5  -6      709.92      676.93     23.36 o 
   2   5  -6      477.65      499.02     16.70 o 
   3   5  -6     1302.76     1201.24     33.65 o 
   4   5  -6      285.56      282.22     11.24 o 
   5   5  -6      331.87      309.04     13.44 o 
   6   5  -6        6.64        3.60      7.91 o 
   7   5  -6     1010.35      983.03     37.13 o 
   8   5  -6       81.78       60.14      9.93 o 
   9   5  -6      105.70      105.53     13.05 o 
  10   5  -6       29.91       14.03     12.76 o 
  11   5  -6      110.93      113.13     12.24 o 
  12   5  -6       47.08       57.32     10.98 o 
  13   5  -6      294.55      276.57     16.23 o 
  14   5  -6       22.19       27.62     11.42 o 
  15   5  -6      175.74      163.52     24.22 o 
  16   5  -6       60.45       53.09     14.36 o 
  17   5  -6       61.15       22.16     14.92 o 
   0   6  -6     6496.64     6626.71    288.71 o 
   1   6  -6      192.45      195.53     10.13 o 
   2   6  -6     2127.26     2152.64     73.35 o 
   3   6  -6      112.15      104.33     15.52 o 
   4   6  -6      850.33      836.77     98.91 o 
   5   6  -6      113.54      119.29     11.92 o 
   6   6  -6      363.55      365.98     20.71 o 
   7   6  -6      405.26      395.49     21.56 o 
   8   6  -6      878.96      888.42     36.49 o 
   9   6  -6       40.57       27.03     10.07 o 
  10   6  -6      799.58      777.25     33.05 o 
  11   6  -6       17.99        5.23      9.50 o 
  12   6  -6      441.76      442.58     23.80 o 
  13   6  -6       17.08       24.20     11.30 o 
  14   6  -6      263.39      245.82     18.99 o 
  15   6  -6        7.35       20.71     12.72 o 
  16   6  -6       62.32       55.83     14.93 o 
   1   7  -6     2863.44     2901.12    126.71 o 
   2   7  -6       48.68       42.06     14.19 o 
   3   7  -6      512.95      527.21     22.57 o 
   4   7  -6       18.10       -0.13     12.18 o 
   5   7  -6        8.16       11.33     13.35 o 
   6   7  -6       31.31       19.21     14.26 o 
   7   7  -6       46.96       50.66     15.63 o 
   8   7  -6       23.32       38.64     11.34 o 
   9   7  -6      895.16      877.15     36.77 o 
  10   7  -6       88.07      107.37     22.85 o 
  11   7  -6      497.34      457.19     25.80 o 
  12   7  -6      101.41      111.76     14.61 o 
  13   7  -6      355.25      346.39     33.86 o 
  14   7  -6        6.45        6.94     12.00 o 
  15   7  -6      114.25      125.36     27.93 o 
   1   8  -6       41.52       56.06     16.15 o 
   2   8  -6      957.50      970.84     54.24 o 
   3   8  -6       10.55      -12.63     12.63 o 
   4   8  -6      334.51      327.50     18.57 o 
   5   8  -6      141.16      150.45     14.04 o 
   6   8  -6      383.22      380.65     31.84 o 
   7   8  -6       25.72        0.52     14.13 o 
   8   8  -6      207.76      223.73     25.07 o 
   9   8  -6       66.90       86.34     19.60 o 
  12   8  -6      194.33      207.60     19.00 o 
  13   8  -6        8.39      -11.69     12.52 o 
  14   8  -6      110.11       66.68     27.93 o 
   1   9  -6      442.75      442.45     34.51 o 
   2   9  -6       51.19       35.03     17.45 o 
   3   9  -6      482.95      535.69     37.83 o 
   4   9  -6       14.86       -2.34     16.08 o 
   5   9  -6      366.79      346.73     32.17 o 
   6   9  -6       35.86       35.94     19.34 o 
   7   9  -6      429.93      455.75     25.12 o 
   8   9  -6       38.02       31.17     12.56 o 
   9   9  -6      184.97      194.01     18.02 o 
  12   9  -6        3.69       13.87     17.78 o 
   1  10  -6        0.87       24.22     16.60 o 
   2  10  -6      112.82      114.99     20.90 o 
   3  10  -6       47.31       81.72     20.97 o 
   4  10  -6      110.25      137.39     23.90 o 
   5  10  -6       37.54       26.44     18.36 o 
   6  10  -6       71.49       69.80     22.46 o 
   7  10  -6        6.36        2.28     18.82 o 
   8  10  -6       14.34       -0.72     19.21 o 
   9  10  -6       12.86       17.10     14.39 o 
  10  10  -6       26.45       13.93     18.43 o 
   1  11  -6      168.35      194.23     26.96 o 
   2  11  -6       12.70        7.49     18.23 o 
   3  11  -6      126.13      148.07     26.31 o 
   4  11  -6       18.01       32.69     21.23 o 
   5  11  -6      233.17      223.79     30.54 o 
   6  11  -6        2.23        6.58     21.03 o 
   7  11  -6      170.15      164.54     28.98 o 
   2   0  -5     1123.00     1221.46     59.38 o 
   4   0  -5     4032.72     4176.22    144.62 o 
   6   0  -5     3167.08     3371.42    103.98 o 
   8   0  -5      770.07      783.97     23.90 o 
  10   0  -5     1346.19     1266.71     44.21 o 
  12   0  -5       93.69      104.62     12.19 o 
  14   0  -5      167.82      146.70     18.65 o 
  16   0  -5      186.42      205.39     34.93 o 
  18   0  -5       20.46        0.23     13.34 o 
   0   1  -5     1449.37     1369.14     73.51 o 
   1   1  -5     1705.02     1665.02     55.36 o 
   2   1  -5     7749.04     7175.65    233.29 o 
   3   1  -5     2101.16     2079.09     67.71 o 
   4   1  -5    10936.50    10806.69    259.20 o 
   5   1  -5     1402.77     1455.96     33.21 o 
   6   1  -5     5480.47     5473.65    104.76 o 
   7   1  -5     1105.79     1103.72     24.45 o 
   8   1  -5     4804.37     4670.02     91.34 o 
   9   1  -5     1411.70     1438.45     28.65 o 
  10   1  -5     3231.33     3138.87     62.83 o 
  11   1  -5      611.63      584.16     18.51 o 
  12   1  -5     1489.51     1444.28     36.88 o 
  13   1  -5       10.51       15.22      6.89 o 
  14   1  -5      684.18      704.32     25.60 o 
  15   1  -5       54.77       44.99      8.99 o 
  16   1  -5      393.01      409.15     18.39 o 
  17   1  -5        8.00        3.67      8.68 o 
  18   1  -5      223.12      222.52     18.11 o 
  19   1  -5        0.70       -4.98     16.16 o 
   1   2  -5     2750.42     2742.79     91.30 o 
   2   2  -5     3951.08     3981.86    101.88 o 
   3   2  -5     1151.37     1075.99     28.37 o 
   4   2  -5     2542.43     2421.95     62.81 o 
   5   2  -5     1790.56     1807.59     40.95 o 
   6   2  -5      922.13      935.29     23.75 o 
   7   2  -5      296.99      317.64     11.32 o 
   8   2  -5      199.14      209.48     10.48 o 
   9   2  -5      135.05      151.92      7.94 o 
  10   2  -5      114.97      146.74     13.54 o 
  11   2  -5      153.29      153.42     10.66 o 
  12   2  -5       60.80       61.99      7.75 o 
  13   2  -5      108.70      104.98     10.74 o 
  14   2  -5       89.11       84.89     11.32 o 
  15   2  -5       57.32       38.57     10.28 o 
  16   2  -5       61.89       68.22     11.97 o 
  17   2  -5       22.43       37.36     11.43 o 
  18   2  -5        3.67       -1.40     11.16 o 
   0   3  -5    12903.43    12531.38    371.94 o 
   1   3  -5      463.68      455.32     16.06 o 
   2   3  -5     6838.87     6636.92    159.46 o 
   3   3  -5     1190.71     1215.04     35.54 o 
   4   3  -5     7998.04     7891.35    193.64 o 
   5   3  -5      107.70      112.84      5.57 o 
   6   3  -5     4661.37     4562.67     89.18 o 
   7   3  -5      222.32      214.06      7.79 o 
   8   3  -5     3540.20     3340.25     86.38 o 
   9   3  -5       66.69       77.12      7.48 o 
  10   3  -5     1408.06     1370.10     39.67 o 
  11   3  -5      117.33      109.99      9.44 o 
  12   3  -5      736.27      737.65     32.72 o 
  13   3  -5        7.81       -1.20     11.35 o 
  14   3  -5      841.38      833.81     29.48 o 
  15   3  -5        4.66        3.28      9.21 o 
  16   3  -5      431.03      457.62     22.14 o 
  17   3  -5        3.07       -0.84     10.29 o 
  18   3  -5      168.89      171.63     31.40 o 
   1   4  -5      894.62      996.87     44.32 o 
   2   4  -5      604.17      630.03     18.12 o 
   3   4  -5      140.41      145.31      7.60 o 
   4   4  -5     1121.21     1198.92     30.05 o 
   5   4  -5     3377.18     3477.08     78.16 o 
   6   4  -5       15.33       12.38      7.79 o 
   7   4  -5      534.31      518.07     28.19 o 
   8   4  -5       80.37       78.69     15.50 o 
   9   4  -5      103.13       63.49     15.95 o 
  10   4  -5       49.19       38.08     12.27 o 
  11   4  -5        1.74        6.04      7.37 o 
  12   4  -5       32.07       27.87      7.86 o 
  13   4  -5      196.53      218.72     14.12 o 
  14   4  -5       36.17       49.66     10.03 o 
  15   4  -5      127.75      128.11     13.04 o 
  16   4  -5       80.90       59.51     13.89 o 
  17   4  -5      143.62      144.02     40.83 o 
  18   4  -5       15.77       -1.30     25.33 o 
   0   5  -5     1025.84      984.25     60.62 o 
   1   5  -5      589.72      628.08     22.62 o 
   2   5  -5     3345.22     3292.61     89.55 o 
   3   5  -5      473.68      475.08     18.86 o 
   4   5  -5     2628.25     2648.28     53.06 o 
   5   5  -5      673.70      672.30     22.22 o 
   6   5  -5     2111.68     2158.33     71.38 o 
   7   5  -5       28.82       33.06     15.04 o 
   8   5  -5     1000.46      979.44     37.64 o 
   9   5  -5        3.72       -3.65     12.11 o 
  10   5  -5     1466.79     1429.37     78.85 o 
  11   5  -5       58.92       77.06     11.33 o 
  12   5  -5      586.47      609.10     22.89 o 
  13   5  -5       26.41       15.68      9.37 o 
  14   5  -5      286.53      307.98     29.69 o 
  15   5  -5       29.92       45.76     21.55 o 
  16   5  -5      136.93      149.91     43.11 o 
  17   5  -5       11.88       -5.55     12.36 o 
   1   6  -5     2172.16     2166.67     70.95 o 
   2   6  -5       61.90       67.11     16.73 o 
   3   6  -5     2631.17     2628.82     86.06 o 
   4   6  -5      106.34      112.43     15.56 o 
   5   6  -5     1006.48     1058.67     38.95 o 
   6   6  -5      541.99      518.71     23.96 o 
   7   6  -5      226.19      252.73     17.06 o 
   8   6  -5       60.23       43.14     10.51 o 
   9   6  -5      258.90      258.75     16.85 o 
  10   6  -5        6.03       16.73     16.47 o 
  11   6  -5      284.26      267.94     31.45 o 
  12   6  -5       34.72       27.02     10.24 o 
  13   6  -5      200.58      206.58     40.83 o 
  14   6  -5       22.39       15.48     11.14 o 
  15   6  -5      161.05      183.23     16.80 o 
  16   6  -5        5.19       -4.10     14.55 o 
   0   7  -5     2240.00     2279.03    100.40 o 
   1   7  -5      123.50      129.97     16.80 o 
   2   7  -5     1566.86     1669.24     79.89 o 
   3   7  -5      233.31      250.27     15.00 o 
   4   7  -5      812.74      866.66     50.66 o 
   5   7  -5      546.68      513.55     35.68 o 
   6   7  -5      461.58      436.00     31.71 o 
   7   7  -5      267.89      291.87     18.81 o 
   8   7  -5      241.24      261.48     35.06 o 
   9   7  -5      118.45      127.12     21.16 o 
  10   7  -5      243.13      284.15     31.12 o 
  11   7  -5       85.47       84.26     23.12 o 
  12   7  -5      370.99      384.23     38.48 o 
  13   7  -5       40.90       47.44     12.15 o 
  14   7  -5      197.18      219.41     21.72 o 
  15   7  -5       11.05       -4.05     12.59 o 
   1   8  -5      888.21      872.39     50.07 o 
   2   8  -5       67.44       80.68     17.58 o 
   3   8  -5      305.44      276.47     25.85 o 
   4   8  -5      128.29      123.19     19.92 o 
   5   8  -5      527.03      541.34     23.89 o 
   6   8  -5        8.73       16.90     10.15 o 
   7   8  -5      409.15      405.20     32.56 o 
   8   8  -5      104.44       66.02     18.43 o 
   9   8  -5      359.01      325.70     31.45 o 
  11   8  -5      225.39      199.77     30.28 o 
  12   8  -5        3.74        5.86     21.62 o 
  13   8  -5      156.03      113.75     29.56 o 
  14   8  -5        0.77      -12.81     12.81 o 
   0   9  -5      376.27      336.18     29.04 o 
   1   9  -5       41.32       33.14     15.69 o 
   2   9  -5      248.45      260.71     26.96 o 
   3   9  -5       29.33       22.99     17.19 o 
   4   9  -5      241.40      233.50     26.24 o 
   5   9  -5       56.40      100.99     20.32 o 
   6   9  -5      165.12      177.76     24.35 o 
   7   9  -5        3.79       -1.31     10.38 o 
   8   9  -5      238.69      262.89     19.24 o 
   9   9  -5       33.12       27.41     17.52 o 
  10   9  -5       78.83       85.88     20.77 o 
  11   9  -5        6.61       14.46     16.93 o 
   1  10  -5      250.77      204.59     27.15 o 
   2  10  -5       26.31       17.32     17.12 o 
   3  10  -5      352.90      348.55     33.08 o 
   4  10  -5       26.05        1.89     17.39 o 
   5  10  -5      398.36      382.74     35.55 o 
   6  10  -5       10.15       31.45     19.99 o 
   7  10  -5      295.53      330.06     33.40 o 
   8  10  -5        2.11      -18.10     18.10 o 
   9  10  -5      190.65      195.13     18.50 o 
  10  10  -5       15.91       29.30     18.88 o 
   0  11  -5        6.89        8.27     18.30 o 
   1  11  -5        9.59       31.32     19.08 o 
   2  11  -5       39.36       61.01     21.23 o 
   3  11  -5       49.05       21.62     19.99 o 
   4  11  -5       26.44       67.85     22.59 o 
   5  11  -5       17.61       46.17     20.71 o 
   6  11  -5       35.74       32.95     21.55 o 
   7  11  -5       10.13        1.69     20.12 o 
   1  12  -5       73.42       97.28     25.92 o 
   2  12  -5       20.55       42.52     22.66 o 
   0   0  -4     9280.03     8947.87    412.36 o 
   4   0  -4    27107.63    27421.82   1175.62 o 
   6   0  -4     9108.58     8948.21    277.14 o 
   8   0  -4     4055.25     4102.54    110.63 o 
  10   0  -4     1913.17     1894.42     60.59 o 
  12   0  -4      970.19      925.80     35.96 o 
  14   0  -4     1574.73     1521.68     54.93 o 
  16   0  -4      326.93      355.09     27.87 o 
  18   0  -4      189.26      177.77     20.13 o 
   1   1  -4      545.26      593.29     24.12 o 
   2   1  -4    12343.43    12271.04    373.51 o 
   3   1  -4      182.26      183.90      9.73 o 
   4   1  -4      160.19      155.80     11.33 o 
   5   1  -4      321.69      368.89     10.13 o 
   6   1  -4     1658.80     1736.00     35.56 o 
   7   1  -4     5164.76     5308.65    100.46 o 
   8   1  -4       70.88       79.78      4.53 o 
   9   1  -4     3391.48     3412.21     61.32 o 
  10   1  -4     1075.03     1086.21     24.55 o 
  11   1  -4      506.79      487.68     18.04 o 
  12   1  -4      280.09      267.90     16.66 o 
  13   1  -4      956.46      936.21     26.54 o 
  14   1  -4       97.10       95.77      9.62 o 
  15   1  -4       13.31       12.52      7.61 o 
  16   1  -4       14.98       24.08      8.78 o 
  17   1  -4       19.68        9.50      9.88 o 
  18   1  -4       24.34       19.41     11.81 o 
  19   1  -4       27.78       21.41     14.08 o 
   0   2  -4     8546.50     8299.60    331.10 o 
   1   2  -4     1416.39     1466.43     49.99 o 
   2   2  -4    14953.58    14873.10    436.98 o 
   3   2  -4     7787.21     7969.11    193.69 o 
   4   2  -4     7793.17     7694.15    185.71 o 
   5   2  -4     1013.84     1106.82     30.10 o 
   6   2  -4    12439.38    12301.68    301.59 o 
   7   2  -4      108.63      125.34      6.73 o 
   8   2  -4     5775.98     5633.96    119.56 o 
   9   2  -4      410.63      418.01     12.55 o 
  10   2  -4     1907.43     1884.98     38.66 o 
  11   2  -4       50.24       40.53      6.98 o 
  12   2  -4     1360.88     1345.37     42.91 o 
  13   2  -4       57.91       54.96     13.92 o 
  14   2  -4     1228.62     1261.99     39.63 o 
  15   2  -4       15.08       -1.90      8.52 o 
  16   2  -4      417.15      420.79     43.82 o 
  17   2  -4        0.45        7.31     12.86 o 
  18   2  -4      184.49      201.44     18.99 o 
   1   3  -4      506.22      536.89     23.71 o 
   2   3  -4     1486.62     1538.99     52.56 o 
   3   3  -4     5389.18     5373.85    171.88 o 
   4   3  -4     1768.59     1838.55     50.18 o 
   5   3  -4       30.02       32.63      4.56 o 
   6   3  -4      500.41      522.65     15.15 o 
   7   3  -4     1087.90     1073.21     30.25 o 
   8   3  -4      160.21      197.85     15.27 o 
   9   3  -4      451.57      428.34     22.70 o 
  10   3  -4       37.71       39.32      5.64 o 
  11   3  -4      105.52      108.15     14.13 o 
  12   3  -4       74.11       90.06      8.82 o 
  13   3  -4      211.53      258.61     14.42 o 
  14   3  -4        1.91        3.05     13.55 o 
  15   3  -4       39.38       36.02      9.55 o 
  16   3  -4       64.49       75.67     11.69 o 
  17   3  -4       14.65        9.48     10.29 o 
  18   3  -4        9.18      -10.77     10.77 o 
   0   4  -4     1692.72     1554.58     69.48 o 
   1   4  -4       12.44        4.54      5.63 o 
   2   4  -4     4157.25     4016.86    110.06 o 
   3   4  -4     1575.98     1662.74     47.19 o 
   4   4  -4     6840.85     7048.17    180.48 o 
   5   4  -4     1064.14     1217.70     30.34 o 
   6   4  -4     3231.43     3213.47     72.23 o 
   7   4  -4       76.52       80.25      7.95 o 
   8   4  -4     1328.98     1332.22     38.39 o 
   9   4  -4       21.68       23.96     13.74 o 
  10   4  -4     1230.86     1193.40     64.53 o 
  11   4  -4       62.01       63.45     12.80 o 
  12   4  -4      667.39      665.22     23.25 o 
  13   4  -4        2.82       16.09      7.48 o 
  14   4  -4      628.99      673.76     24.66 o 
  15   4  -4       27.66       30.51      9.50 o 
  16   4  -4      292.09      294.96     19.78 o 
  17   4  -4        2.80       14.61     12.37 o 
  18   4  -4       82.36       82.01     15.73 o 
   1   5  -4      471.04      446.85     14.33 o 
   2   5  -4     1161.52     1168.76     36.46 o 
   3   5  -4     1741.01     1691.42     52.59 o 
   4   5  -4      539.80      509.83     16.94 o 
   5   5  -4     1045.23     1017.69     31.55 o 
   6   5  -4      176.45      168.49     29.82 o 
   7   5  -4      596.94      584.22     25.35 o 
   8   5  -4      191.53      188.10     13.75 o 
   9   5  -4      378.90      379.42     31.58 o 
  10   5  -4       77.97       44.15     16.21 o 
  11   5  -4      138.49      118.90     23.31 o 
  12   5  -4        1.55       25.39     18.88 o 
  13   5  -4       85.80       96.49     12.89 o 
  14   5  -4       17.72       27.93     10.28 o 
  15   5  -4      164.41      166.96     37.51 o 
  16   5  -4       43.31       33.69     12.11 o 
  17   5  -4       94.03       98.64     15.26 o 
   0   6  -4     1329.84     1358.07     51.03 o 
   1   6  -4       13.14        9.41      7.65 o 
   2   6  -4     3179.87     3215.69     82.74 o 
   3   6  -4      270.74      268.53     23.05 o 
   4   6  -4     2650.73     2619.22     70.51 o 
   5   6  -4      193.81      198.18     21.91 o 
   6   6  -4      424.87      425.47     49.10 o 
   7   6  -4       71.86       47.57      9.84 o 
   8   6  -4      770.51      815.23     67.33 o 
   9   6  -4       56.76       41.54     10.15 o 
  10   6  -4      864.23      853.11     53.98 o 
  11   6  -4       13.74       -7.36     13.61 o 
  12   6  -4      495.10      509.25     42.19 o 
  13   6  -4       11.87       22.40     20.71 o 
  14   6  -4      177.50      202.54     22.24 o 
  15   6  -4       29.24       16.39     11.01 o 
  16   6  -4       98.65       94.23     14.42 o 
   1   7  -4     1505.87     1441.74     71.82 o 
   2   7  -4      349.07      343.02     26.37 o 
   3   7  -4     1526.61     1504.85     48.93 o 
   4   7  -4      102.22       95.23     10.01 o 
   5   7  -4      516.16      490.43     33.47 o 
   6   7  -4      358.46      356.78     20.34 o 
   7   7  -4      245.84      241.16     16.77 o 
   8   7  -4       51.11       55.41     11.94 o 
   9   7  -4      708.48      706.52     31.45 o 
  10   7  -4       24.25       38.42     20.19 o 
  11   7  -4      456.38      465.36     41.02 o 
  12   7  -4       14.27       27.67     20.77 o 
  13   7  -4      217.47      207.39     32.82 o 
  14   7  -4       13.30       23.51     23.64 o 
  15   7  -4       83.58       91.87     14.89 o 
   0   8  -4      965.09     1016.35     52.03 o 
   1   8  -4       83.64       89.53     16.02 o 
   2   8  -4      522.28      494.73     35.94 o 
   3   8  -4      215.42      197.36     22.40 o 
   4   8  -4      392.18      374.92     28.65 o 
   5   8  -4       49.02       49.54     10.42 o 
   6   8  -4      875.59      866.93     34.38 o 
   7   8  -4      107.41      117.49     13.51 o 
   8   8  -4      206.57      254.46     25.65 o 
   9   8  -4       74.20      102.03     20.19 o 
  10   8  -4      257.66      305.90     32.43 o 
  11   8  -4       54.03       61.66     22.53 o 
  12   8  -4      222.09      223.53     32.88 o 
  13   8  -4        6.35       26.70     22.99 o 
  14   8  -4       85.74       96.30     30.60 o 
   1   9  -4      678.11      730.05     43.76 o 
   2   9  -4       38.93       32.49     16.47 o 
   3   9  -4      313.63      326.02     28.91 o 
   4   9  -4       23.78       18.75     16.60 o 
   5   9  -4      361.67      389.77     33.34 o 
   6   9  -4       30.41       31.38     18.23 o 
   7   9  -4      277.45      286.41     36.56 o 
   8   9  -4        5.40       14.84     11.17 o 
   9   9  -4      123.79      110.91     15.33 o 
  10   9  -4        0.08      -15.43     15.89 o 
  11   9  -4       93.81       54.63     21.03 o 
  12   9  -4       13.03       20.64     19.66 o 
   0  10  -4      216.07      227.25     26.70 o 
   1  10  -4       10.97       42.58     18.04 o 
   2  10  -4       95.20      100.08     21.23 o 
   3  10  -4       11.45        5.01     16.34 o 
   4  10  -4       88.86       36.33     19.14 o 
   5  10  -4        3.81      -16.02     16.02 o 
   6  10  -4      127.47      129.97     24.09 o 
   7  10  -4       16.94       14.26     18.30 o 
   8  10  -4       44.06       40.50     20.45 o 
   9  10  -4       37.35        7.68     19.66 o 
  10  10  -4       19.40       24.03     18.17 o 
   1  11  -4      172.75      175.29     26.24 o 
   2  11  -4       25.34       32.95     19.08 o 
   3  11  -4      135.18       99.62     22.92 o 
   4  11  -4        5.59       36.14     20.71 o 
   5  11  -4      200.04      222.43     30.47 o 
   6  11  -4        0.05        5.80     20.51 o 
   7  11  -4      241.41      239.42     32.56 o 
   8  11  -4        8.00       25.07     22.20 o 
   0  12  -4      137.78      115.51     26.70 o 
   1  12  -4        8.83      -10.74     18.62 o 
   2  12  -4       19.03       26.31     19.92 o 
   2   0  -3     8084.35     7913.42    339.44 o 
   4   0  -3     7663.72     7598.20    336.57 o 
   6   0  -3     1702.86     1766.68     54.08 o 
   8   0  -3        7.56        8.89      4.21 o 
  10   0  -3     2718.10     2689.80     84.17 o 
  12   0  -3     2186.14     2061.01     67.40 o 
  14   0  -3       39.95       41.91     11.08 o 
  16   0  -3       67.43       51.82     13.12 o 
  18   0  -3       50.62       52.51     15.03 o 
   0   1  -3    26372.14    26447.40   1101.00 o 
   1   1  -3     4853.88     5135.66    157.42 o 
   2   1  -3     9109.26     9739.87    305.83 o 
   3   1  -3     1714.91     1740.29     56.78 o 
   4   1  -3     7274.33     7305.85    331.69 o 
   5   1  -3     1249.10     1279.54     28.71 o 
   6   1  -3     8798.73     8563.98    178.67 o 
   7   1  -3     2902.26     2947.72     57.25 o 
   8   1  -3     6796.69     6666.79    116.17 o 
   9   1  -3     2008.30     1961.27     36.97 o 
  10   1  -3     2932.90     2931.17     59.08 o 
  11   1  -3        2.98       -1.57      4.85 o 
  12   1  -3     1293.57     1211.05     31.97 o 
  13   1  -3       23.06       12.26      7.83 o 
  14   1  -3      846.44      859.04     25.23 o 
  15   1  -3        6.17        1.78      6.99 o 
  16   1  -3      507.96      498.49     19.30 o 
  17   1  -3        1.45       -9.36      9.36 o 
  18   1  -3      215.85      235.05     17.84 o 
  19   1  -3        1.24      -11.39     11.39 o 
   1   2  -3     8132.63     8255.44    250.72 o 
   2   2  -3     4229.56     4233.17    134.41 o 
   3   2  -3     4708.67     4517.23    146.25 o 
   4   2  -3       86.32       86.13      6.88 o 
   5   2  -3      975.74     1030.38     33.70 o 
   6   2  -3     1647.85     1714.20     59.09 o 
   7   2  -3     2775.22     2892.81     89.54 o 
   8   2  -3      134.23      123.79      9.36 o 
   9   2  -3      460.47      443.44     13.32 o 
  10   2  -3       72.04       60.24      5.69 o 
  11   2  -3      580.50      538.76     19.13 o 
  12   2  -3       20.25        8.51      6.36 o 
  13   2  -3       93.53      100.58      9.68 o 
  14   2  -3      139.82      121.37     11.28 o 
  15   2  -3       43.09       45.89     23.62 o 
  16   2  -3        3.54        6.82      9.15 o 
  17   2  -3       14.98        8.97     10.78 o 
  18   2  -3        9.51       24.06     11.41 o 
  19   2  -3       24.16       35.90     12.52 o 
   0   3  -3    22050.57    21182.08    930.40 o 
   1   3  -3     1073.97     1056.39     39.65 o 
   2   3  -3     4828.92     4548.66    135.26 o 
   3   3  -3      169.26      144.26     26.96 o 
   4   3  -3     5743.56     5558.25    132.54 o 
   5   3  -3       37.38       40.69      4.37 o 
   6   3  -3     3774.55     3600.39     80.84 o 
   7   3  -3      141.35      154.01     10.97 o 
   8   3  -3     2337.59     2296.92     77.92 o 
   9   3  -3       60.30       60.79      8.71 o 
  10   3  -3     1657.37     1636.36     48.10 o 
  11   3  -3        2.94        1.43      8.59 o 
  12   3  -3     1050.63     1067.77     32.12 o 
  13   3  -3       66.19       51.84      8.97 o 
  14   3  -3      800.00      840.48     28.16 o 
  15   3  -3       39.47       34.05      9.10 o 
  16   3  -3      558.16      583.61     23.92 o 
  17   3  -3        3.81       -1.52      9.77 o 
  18   3  -3      330.64      280.62     42.49 o 
   1   4  -3      897.14     1012.98     41.99 o 
   2   4  -3      325.09      306.56     17.81 o 
   3   4  -3      190.28      199.06     14.94 o 
   4   4  -3      331.32      300.75     18.19 o 
   5   4  -3     4175.04     4290.47     97.99 o 
   6   4  -3      351.41      355.31     12.66 o 
   7   4  -3      849.45      868.15     28.14 o 
   8   4  -3      221.82      207.33     11.78 o 
   9   4  -3      995.01     1032.05     56.91 o 
  10   4  -3       60.23       75.34     12.14 o 
  11   4  -3       56.54       44.58     11.91 o 
  12   4  -3       72.90       73.17     13.55 o 
  13   4  -3      246.67      238.95     22.93 o 
  14   4  -3       23.65        8.68     24.38 o 
  15   4  -3       62.35       71.85     23.96 o 
  16   4  -3       54.43       59.98     11.69 o 
  17   4  -3       90.03       89.74     13.73 o 
  18   4  -3        4.62        9.56     12.70 o 
   0   5  -3     1039.95      930.93     54.96 o 
   1   5  -3     2036.72     2151.99     59.36 o 
   2   5  -3     3822.05     3753.63    100.66 o 
   3   5  -3     1059.58     1143.57     35.29 o 
   4   5  -3     2325.68     2275.45     55.59 o 
   5   5  -3       22.06       19.29      6.16 o 
   6   5  -3     2951.31     2948.97     94.62 o 
   7   5  -3       90.53       93.16     18.59 o 
   8   5  -3     1358.00     1312.88     47.18 o 
   9   5  -3       56.99       48.57     16.02 o 
  10   5  -3     1965.40     1928.85     95.91 o 
  11   5  -3      115.08      112.52     23.05 o 
  12   5  -3      808.50      808.06     54.83 o 
  13   5  -3        4.55      -16.80     16.80 o 
  14   5  -3      423.08      490.76     44.34 o 
  15   5  -3       25.49        7.10     21.81 o 
  16   5  -3      228.00      232.06     36.07 o 
  17   5  -3       19.13        0.91     24.94 o 
   1   6  -3     1038.82     1027.47     32.09 o 
   2   6  -3      208.38      206.90     10.68 o 
   3   6  -3      942.82      929.23     24.22 o 
   4   6  -3       24.12       19.39      6.36 o 
   5   6  -3     1054.40      989.34     30.80 o 
   6   6  -3      121.44      134.15     12.79 o 
   7   6  -3      800.63      856.71     46.72 o 
   8   6  -3      258.06      279.08     17.25 o 
   9   6  -3      690.29      709.32     29.09 o 
  10   6  -3        1.28        6.58     14.65 o 
  11   6  -3      329.97      366.26     33.99 o 
  12   6  -3       33.12       45.45     20.90 o 
  13   6  -3       55.91       41.80     21.55 o 
  14   6  -3       12.12       39.46     21.88 o 
  15   6  -3      137.42      161.94     31.32 o 
  16   6  -3       23.94       41.15     26.63 o 
   0   7  -3     2167.18     2143.40    101.90 o 
   1   7  -3      122.17      106.46     14.91 o 
   2   7  -3     1736.89     1738.40     82.89 o 
   3   7  -3       92.52       91.61      9.79 o 
   4   7  -3      918.51      907.86     29.01 o 
   5   7  -3       56.59       65.67     19.27 o 
   6   7  -3      666.11      655.38     29.88 o 
   7   7  -3      133.86      150.78     14.74 o 
   8   7  -3      739.90      715.68     36.76 o 
   9   7  -3       50.36       48.50     25.36 o 
  10   7  -3      332.95      365.55     34.77 o 
  11   7  -3      104.96      127.69     25.39 o 
  12   7  -3      118.92      121.37     26.37 o 
  13   7  -3       12.79       31.78     22.14 o 
  14   7  -3      109.75      134.07     31.32 o 
  15   7  -3        8.58        8.59     24.42 o 
   1   8  -3      258.27      279.40     24.74 o 
   2   8  -3      582.07      580.62     37.05 o 
   3   8  -3      881.44      864.51     49.03 o 
   4   8  -3      390.69      360.99     30.02 o 
   5   8  -3      598.74      625.61     35.16 o 
   6   8  -3      154.88      145.95     14.01 o 
   7   8  -3      335.82      374.59     21.89 o 
   8   8  -3       36.75       21.50     13.80 o 
   9   8  -3      154.33      159.75     13.12 o 
  10   8  -3      100.69      101.06     24.03 o 
  11   8  -3      374.60      338.85     37.57 o 
  12   8  -3       29.09       62.12     24.35 o 
  13   8  -3      235.18      291.64     36.98 o 
  14   8  -3       15.17       19.08     23.44 o 
   0   9  -3       27.83       53.13     15.89 o 
   1   9  -3       60.84       58.47     17.65 o 
   2   9  -3      218.94      206.21     24.29 o 
   3   9  -3       69.07       69.61     18.43 o 
   4   9  -3      754.45      696.26     45.90 o 
   5   9  -3        8.71       16.02     16.34 o 
   6   9  -3      305.21      312.80     30.08 o 
   7   9  -3       13.36        5.87     10.67 o 
   8   9  -3      142.98      149.80     18.20 o 
   9   9  -3       10.33       12.17     11.67 o 
  10   9  -3       70.98       94.81     20.71 o 
  11   9  -3       14.72        0.07     17.91 o 
  12   9  -3       70.40       66.32     16.87 o 
  13   9  -3        4.16        6.00     15.39 o 
   1  10  -3      547.75      617.99     41.09 o 
   2  10  -3       19.98       26.89     18.04 o 
   3  10  -3      436.04      455.79     36.85 o 
   4  10  -3        5.50       -6.97     16.28 o 
   5  10  -3      466.73      441.47     38.22 o 
   6  10  -3        4.74        7.94     17.65 o 
   7  10  -3      275.48      274.52     31.84 o 
   8  10  -3       15.26       34.25     20.51 o 
   9  10  -3      147.43      169.42     26.31 o 
  10  10  -3       21.16       -3.26     18.04 o 
  11  10  -3       55.20       52.55     20.32 o 
   0  11  -3       31.57        2.28     17.71 o 
   1  11  -3       52.31       44.86     19.79 o 
   2  11  -3       97.17      108.87     23.64 o 
   3  11  -3       26.25       22.07     18.82 o 
   4  11  -3       63.92       62.70     22.59 o 
   5  11  -3       13.32        6.90     19.21 o 
   6  11  -3       12.58        2.41     20.05 o 
   7  11  -3       15.34        7.10     21.55 o 
   8  11  -3       16.38        4.43     21.10 o 
   1  12  -3      124.15      148.26     27.15 o 
   2  12  -3       54.54       50.59     22.46 o 
   3  12  -3      138.00      126.91     27.74 o 
   0   0  -2    44105.16    41776.38   1782.02 o 
   2   0  -2    20227.91    20038.69    860.54 o 
   4   0  -2    61744.91    60550.77   2709.37 o 
   6   0  -2     2092.45     2289.23     69.86 o 
   8   0  -2     2343.95     2285.61     86.01 o 
  10   0  -2     6557.05     6340.04    187.75 o 
  12   0  -2     4115.90     3978.79    125.21 o 
  14   0  -2      932.93      893.67     36.45 o 
  16   0  -2      382.46      329.17     21.99 o 
  18   0  -2      241.85      231.40     20.99 o 
   1   1  -2     7292.86     7901.56    244.23 o 
   2   1  -2    13560.30    13499.02    412.21 o 
   3   1  -2     4541.81     4763.48    148.86 o 
   4   1  -2     1897.09     1946.89     88.42 o 
   5   1  -2     5606.96     5682.78    169.88 o 
   6   1  -2      584.28      614.20     16.05 o 
   7   1  -2     1501.74     1593.20     32.41 o 
   8   1  -2      781.06      789.49     16.32 o 
   9   1  -2      934.19      953.57     19.31 o 
  10   1  -2      331.32      334.23     10.57 o 
  11   1  -2       53.69       50.73      5.75 o 
  12   1  -2      210.01      192.12      9.97 o 
  13   1  -2      202.88      200.32     10.44 o 
  14   1  -2       83.00       60.81      8.75 o 
  15   1  -2       31.43       30.67      7.94 o 
  16   1  -2       13.71        5.41     11.28 o 
  17   1  -2       13.88        3.73      9.60 o 
  18   1  -2       16.94       22.81     11.56 o 
  19   1  -2       22.16       20.40     12.10 o 
   0   2  -2     6635.25     6437.36    250.62 o 
   1   2  -2     4532.17     4583.54    143.67 o 
   2   2  -2     7058.29     6940.75    264.16 o 
   3   2  -2     6572.91     6668.18    207.93 o 
   4   2  -2    15417.32    15187.18    457.74 o 
   5   2  -2      138.39      143.41      7.55 o 
   6   2  -2     6820.87     6634.64    209.23 o 
   7   2  -2      928.39     1055.83     38.41 o 
   8   2  -2     1914.88     1813.79     48.71 o 
   9   2  -2        9.95        9.58      5.56 o 
  10   2  -2     4550.92     4425.24    114.84 o 
  11   2  -2      190.87      207.73     16.45 o 
  12   2  -2      989.45      983.68     30.43 o 
  13   2  -2       51.89       38.16     11.89 o 
  14   2  -2      828.31      804.67     27.75 o 
  15   2  -2       22.93        4.50      7.99 o 
  16   2  -2      640.68      650.51     26.14 o 
  17   2  -2        5.91       11.66      9.62 o 
  18   2  -2      259.59      256.72     17.68 o 
  19   2  -2       26.86       11.89     12.00 o 
   1   3  -2     5013.07     5160.76    165.95 o 
   2   3  -2     1722.03     1744.95     59.37 o 
   3   3  -2     1452.87     1499.57     47.75 o 
   4   3  -2       32.66       26.48      5.63 o 
   5   3  -2     1393.32     1343.50     32.10 o 
   6   3  -2       73.25       83.79      6.23 o 
   7   3  -2      955.56      938.05     38.73 o 
   8   3  -2      224.48      254.11     16.89 o 
   9   3  -2      432.83      425.12     18.56 o 
  10   3  -2       16.27        2.80      6.84 o 
  11   3  -2       31.48       27.28     10.37 o 
  12   3  -2      396.06      366.01     23.09 o 
  13   3  -2      153.11      134.14     16.64 o 
  14   3  -2       34.73       24.61      7.21 o 
  15   3  -2       65.63       85.04     14.70 o 
  16   3  -2      146.62      152.12     12.62 o 
  17   3  -2       47.87       44.96     14.06 o 
  18   3  -2       16.29        9.31     11.92 o 
   0   4  -2    11592.71    12089.72    510.55 o 
   1   4  -2      401.78      412.71     33.83 o 
   2   4  -2    10571.67    10327.78    323.33 o 
   3   4  -2      655.50      727.21     23.28 o 
   4   4  -2     1889.56     1847.72     52.70 o 
   5   4  -2      677.02      752.77     20.60 o 
   6   4  -2     3871.50     3800.46     86.74 o 
   7   4  -2      369.10      405.75     16.10 o 
   8   4  -2     2847.39     2939.69    100.51 o 
   9   4  -2     1147.62     1210.17     37.81 o 
  10   4  -2      892.92      858.10     35.17 o 
  11   4  -2        8.89        4.25      9.31 o 
  12   4  -2      911.28      949.92     53.17 o 
  13   4  -2       69.09       82.95     22.53 o 
  14   4  -2      567.01      504.69     44.28 o 
  15   4  -2       10.41      -15.63     19.08 o 
  16   4  -2      326.28      315.34     40.83 o 
  17   4  -2       12.75       11.13     23.25 o 
  18   4  -2      108.58      168.32     34.12 o 
   1   5  -2     1708.13     1837.24     52.90 o 
   2   5  -2     1030.80     1062.56     27.53 o 
   3   5  -2     1764.86     1785.63     50.09 o 
   4   5  -2        9.42        7.37      4.71 o 
   5   5  -2     1147.69     1144.78     29.40 o 
   6   5  -2      856.09      866.95     33.68 o 
   7   5  -2     2445.98     2444.01     78.16 o 
   8   5  -2       12.22        8.71      7.36 o 
   9   5  -2      568.64      600.48     40.11 o 
  10   5  -2       26.00       39.26     17.39 o 
  11   5  -2      308.81      239.55     28.98 o 
  12   5  -2        4.08        3.00     15.76 o 
  13   5  -2       47.09       75.21     22.72 o 
  14   5  -2       24.36        9.25     19.66 o 
  15   5  -2       77.14       83.67     26.70 o 
  16   5  -2       30.00       50.40     26.18 o 
  17   5  -2       52.34       33.53     28.06 o 
   0   6  -2     5526.19     5367.99    171.12 o 
   1   6  -2       58.78       75.88      8.80 o 
   2   6  -2     1656.76     1612.73     44.84 o 
   3   6  -2       66.36       65.25     11.94 o 
   4   6  -2     1861.98     1845.90     43.40 o 
   5   6  -2      267.60      270.77     13.40 o 
   6   6  -2     2533.16     2451.05     81.16 o 
   7   6  -2       63.72       71.80     16.25 o 
   8   6  -2     1185.20     1213.23     45.57 o 
   9   6  -2       95.30       79.63     19.79 o 
  10   6  -2      362.04      322.70     33.14 o 
  11   6  -2       14.51       15.17     16.80 o 
  12   6  -2      535.30      478.52     41.22 o 
  13   6  -2       25.63       13.61     19.79 o 
  14   6  -2      398.06      437.04     42.32 o 
  15   6  -2       17.92       51.77     25.39 o 
  16   6  -2      112.31       79.96     29.43 o 
   1   7  -2      179.87      224.77     19.73 o 
   2   7  -2      915.98      924.67     48.18 o 
   3   7  -2      393.52      396.57     15.81 o 
   4   7  -2      109.81      115.96     14.53 o 
   5   7  -2     2381.43     2406.99     62.62 o 
   6   7  -2      172.27      165.69     12.51 o 
   7   7  -2      801.50      808.67     50.43 o 
   8   7  -2        2.45       31.24     10.41 o 
   9   7  -2      417.78      438.66     23.41 o 
  10   7  -2       59.31       59.45     19.92 o 
  11   7  -2      140.34      156.47     27.48 o 
  12   7  -2        5.43       42.78     21.68 o 
  13   7  -2       96.60       42.32     23.12 o 
  14   7  -2        4.22       11.26     22.92 o 
  15   7  -2       83.98      114.53     30.54 o 
   0   8  -2      201.67      223.14     22.20 o 
   1   8  -2      175.11      179.65     19.27 o 
   2   8  -2      323.60      325.96     27.54 o 
   3   8  -2       41.99       32.04     15.17 o 
   4   8  -2      375.59      340.61     27.61 o 
   5   8  -2      319.79      302.82     18.19 o 
   6   8  -2     1213.73     1178.79     84.32 o 
   7   8  -2      214.28      215.71     16.27 o 
   8   8  -2      789.20      794.23     27.97 o 
   9   8  -2       72.78       67.12     10.94 o 
  10   8  -2      220.28      248.49     31.42 o 
  11   8  -2       25.41       15.37     12.75 o 
  12   8  -2      100.68      125.60     28.19 o 
  13   8  -2        3.30       22.66     23.05 o 
  14   8  -2       40.73        1.11     23.77 o 
   1   9  -2     1004.69      988.36     57.82 o 
   2   9  -2      111.09      141.10     21.23 o 
   3   9  -2      699.94      715.14     44.93 o 
   4   9  -2      278.45      225.03     25.65 o 
   5   9  -2      449.15      486.66     38.03 o 
   6   9  -2        5.77       15.43     17.12 o 
   7   9  -2      362.07      351.00     22.17 o 
   8   9  -2        4.80      -10.26     10.26 o 
   9   9  -2      119.79      107.39     14.70 o 
  10   9  -2       77.79       76.51     20.05 o 
  11   9  -2      276.38      301.61     23.73 o 
  12   9  -2       10.81        9.44     13.66 o 
  13   9  -2      124.28      111.96     19.46 o 
   0  10  -2      136.51      184.14     23.44 o 
   1  10  -2        9.37        7.29     17.32 o 
   2  10  -2      209.29      251.14     28.00 o 
   3  10  -2       58.24       53.59     20.25 o 
   4  10  -2      311.99      312.15     30.80 o 
   5  10  -2       22.78       45.51     19.14 o 
   6  10  -2       87.57       66.87     21.62 o 
   7  10  -2        8.88       10.42     19.66 o 
   8  10  -2       76.03       78.72     22.46 o 
   9  10  -2        0.43        8.33     18.43 o 
  10  10  -2       27.19        5.34     18.43 o 
  11  10  -2        0.51      -13.41     18.30 o 
   1  11  -2      133.11      121.50     22.92 o 
   2  11  -2        8.39       49.23     20.71 o 
   3  11  -2      227.96      206.15     28.19 o 
   4  11  -2        2.23        6.58     19.21 o 
   5  11  -2      239.92      286.89     31.71 o 
   6  11  -2       22.43       31.65     20.45 o 
   7  11  -2      146.28      122.15     27.09 o 
   8  11  -2       16.74       -3.45     20.51 o 
   0  12  -2       44.39       37.31     22.01 o 
   1  12  -2        0.70      -18.30     18.30 o 
   2  12  -2       15.87       19.73     21.81 o 
   3  12  -2        2.26        7.49     19.21 o 
   2   0  -1    10054.88    10537.94    453.77 o 
   4   0  -1    15018.42    15572.89    665.91 o 
   6   0  -1       77.27       73.24      4.86 o 
   8   0  -1      402.25      430.69     13.54 o 
  10   0  -1      187.74      196.30     11.76 o 
  12   0  -1      161.17      171.74     14.42 o 
  14   0  -1      255.78      236.40     16.79 o 
  16   0  -1       26.52       37.72     12.44 o 
  18   0  -1       13.13       17.16     13.80 o 
   0   1  -1    34688.77    34964.16   1517.79 o 
   1   1  -1      498.65      470.12     16.67 o 
   2   1  -1    19826.99    19880.16    615.88 o 
   3   1  -1    12347.22    12454.22    388.31 o 
   4   1  -1     8285.10     7888.28    331.10 o 
   5   1  -1     3147.69     3245.18     97.78 o 
   6   1  -1     2156.08     2068.11     65.44 o 
   7   1  -1      760.66      727.63     19.20 o 
   8   1  -1     3632.20     3584.67     78.73 o 
   9   1  -1       78.65       84.16      6.35 o 
  10   1  -1     4941.10     4841.24     91.66 o 
  11   1  -1      146.94      139.38      7.45 o 
  12   1  -1     3019.46     2865.06     64.31 o 
  13   1  -1       69.06       76.85      7.28 o 
  14   1  -1     1374.97     1338.75     35.41 o 
  15   1  -1       25.05       33.96      9.04 o 
  16   1  -1      488.91      483.83     21.68 o 
  17   1  -1       26.07       21.91     10.04 o 
  18   1  -1      258.14      293.25     26.22 o 
  19   1  -1       19.46       -1.49     11.60 o 
   1   2  -1     6888.65     7280.61    216.63 o 
   2   2  -1     8647.22     8827.86    269.87 o 
   3   2  -1     1249.64     1282.84     42.78 o 
   4   2  -1     1412.87     1356.31     45.22 o 
   5   2  -1      562.09      593.71     21.87 o 
   6   2  -1     1577.56     1688.29     58.23 o 
   7   2  -1      273.62      332.29     16.93 o 
   8   2  -1       33.08       33.01      6.28 o 
   9   2  -1      148.38      126.90      9.77 o 
  10   2  -1      152.20      126.33     10.46 o 
  11   2  -1      112.59      115.91     13.39 o 
  12   2  -1      165.95      188.14     16.86 o 
  13   2  -1       11.91       20.76      5.94 o 
  14   2  -1      340.19      329.32     16.86 o 
  15   2  -1       53.40       52.45      8.94 o 
  16   2  -1       50.12       40.43      9.89 o 
  17   2  -1        6.88       -2.96      8.81 o 
  18   2  -1       15.81       23.12     10.69 o 
  19   2  -1        6.50       -8.84     11.08 o 
   0   3  -1     5416.15     5466.00    242.74 o 
   1   3  -1     3843.07     3931.95    125.30 o 
   2   3  -1     2317.51     2369.54     78.16 o 
   3   3  -1      579.40      690.84     27.10 o 
   4   3  -1    12244.88    12375.42    371.33 o 
   5   3  -1      866.46      936.15     28.10 o 
   6   3  -1     7397.72     7470.90    163.11 o 
   7   3  -1     1128.87     1219.15     45.39 o 
   8   3  -1     1786.11     1687.05     53.51 o 
   9   3  -1      134.33      132.96     10.35 o 
  10   3  -1      822.46      812.37     27.49 o 
  11   3  -1       72.16       69.35     11.86 o 
  12   3  -1      515.13      484.11     25.43 o 
  13   3  -1       63.87       55.71     13.66 o 
  14   3  -1      529.81      555.34     29.97 o 
  15   3  -1      120.31      109.48     31.55 o 
  16   3  -1      511.50      520.91     47.66 o 
  17   3  -1        7.53       -8.66      9.84 o 
  18   3  -1      310.40      308.58     20.71 o 
   1   4  -1     1977.28     2048.60     70.29 o 
   2   4  -1       47.94       43.87      8.13 o 
   3   4  -1      384.27      390.23     15.78 o 
   4   4  -1      154.19      172.16     10.43 o 
   5   4  -1     3976.64     4079.10     93.39 o 
   6   4  -1      329.89      323.53     10.10 o 
   7   4  -1     1137.60     1122.54     35.56 o 
   8   4  -1       75.32       64.89     11.17 o 
   9   4  -1     3294.67     3424.39     91.42 o 
  10   4  -1       49.39       72.98     11.92 o 
  11   4  -1      635.61      640.78     29.57 o 
  12   4  -1       27.67       12.76     16.47 o 
  13   4  -1      242.62      248.73     31.06 o 
  14   4  -1        7.09       16.80     19.86 o 
  15   4  -1        0.49       10.55     19.34 o 
  16   4  -1        5.96       14.19     23.12 o 
  17   4  -1       25.88        8.07     22.99 o 
  18   4  -1        2.04        5.86     25.07 o 
   0   5  -1     3832.43     3880.95    175.42 o 
   1   5  -1     1383.88     1537.42     44.22 o 
   2   5  -1     4612.41     4522.19    100.51 o 
   3   5  -1     1308.52     1341.91     29.81 o 
   4   5  -1     2458.63     2492.45     60.52 o 
   5   5  -1      157.82      184.60      9.51 o 
   6   5  -1     6072.77     6138.79    187.88 o 
   7   5  -1      233.61      240.74     14.94 o 
   8   5  -1     1572.33     1559.22     51.63 o 
   9   5  -1      184.20      130.10     21.10 o 
  10   5  -1     1759.64     1762.55     92.46 o 
  11   5  -1        4.97        8.59     15.30 o 
  12   5  -1      867.39      885.48     57.50 o 
  13   5  -1       44.72       12.18     18.82 o 
  14   5  -1      456.69      436.78     43.04 o 
  15   5  -1        1.27       19.86     22.46 o 
  16   5  -1      289.18      331.62     42.06 o 
  17   5  -1       10.42       19.47     26.96 o 
   1   6  -1     1497.54     1471.54     43.62 o 
   2   6  -1     1028.54     1049.12     26.58 o 
   3   6  -1      735.15      769.73     22.39 o 
   4   6  -1       35.60       30.34      7.75 o 
   5   6  -1      717.93      707.41     20.55 o 
   6   6  -1      112.61      126.58     17.29 o 
   7   6  -1      774.69      741.06     29.06 o 
   8   6  -1      214.43      193.70     14.83 o 
   9   6  -1      215.43      232.32     25.92 o 
  10   6  -1        1.43       -7.88     14.32 o 
  11   6  -1      145.46      128.66     24.22 o 
  12   6  -1       25.79       40.44     21.10 o 
  13   6  -1       72.84       80.15     25.13 o 
  14   6  -1       25.90        7.81     20.25 o 
  15   6  -1      111.04      109.98     30.67 o 
  16   6  -1        1.06      -10.16     24.09 o 
   0   7  -1      720.21      666.63     39.07 o 
   1   7  -1       26.42       32.17     11.33 o 
   2   7  -1     1410.23     1360.15     68.63 o 
   3   7  -1      241.24      243.81     17.45 o 
   4   7  -1     1679.81     1721.58     40.74 o 
   5   7  -1      258.92      231.27     12.97 o 
   6   7  -1      948.64      928.24     28.56 o 
   7   7  -1      289.63      289.61     15.23 o 
   8   7  -1      350.29      364.33     24.20 o 
   9   7  -1      148.14      144.17     14.83 o 
  10   7  -1      428.75      528.66     41.54 o 
  11   7  -1       14.83        7.23     18.04 o 
  12   7  -1      270.07      238.05     32.62 o 
  13   7  -1        5.28       10.35     20.71 o 
  14   7  -1      126.74      150.22     31.32 o 
  15   7  -1        5.02      -12.24     23.31 o 
   1   8  -1      809.99      817.50     45.64 o 
   2   8  -1      362.63      322.77     27.28 o 
   3   8  -1      953.72      993.63     56.84 o 
   4   8  -1      457.88      455.27     33.92 o 
   5   8  -1      447.07      422.05     22.07 o 
   6   8  -1       60.43       49.69     12.79 o 
   7   8  -1      713.00      738.75     26.33 o 
   8   8  -1       26.07       25.78      9.38 o 
   9   8  -1      505.53      546.58     22.62 o 
  10   8  -1       55.02       40.00     13.35 o 
  11   8  -1      318.45      329.86     37.64 o 
  12   8  -1        9.24       -0.26     13.06 o 
  13   8  -1       95.89       89.01     17.60 o 
  14   8  -1       29.51       38.66     15.94 o 
   0   9  -1      256.74      282.27     25.20 o 
   1   9  -1        1.64      -13.74     13.74 o 
   2   9  -1       41.20       28.98     15.69 o 
   3   9  -1      201.28      201.46     24.74 o 
   4   9  -1       88.76       96.17     20.90 o 
   5   9  -1       85.40       66.48     19.53 o 
   6   9  -1      216.30      239.55     27.28 o 
   7   9  -1        5.41       -1.61     10.42 o 
   8   9  -1      384.34      439.24     27.38 o 
   9   9  -1       44.05       59.62     13.19 o 
  10   9  -1      141.33      126.76     46.07 o 
  11   9  -1       12.07       10.99     14.28 o 
  12   9  -1       54.57       48.62     24.87 o 
  13   9  -1        0.72       -7.67     14.60 o 
   1  10  -1      347.83      380.98     31.12 o 
   2  10  -1      118.09       68.04     19.92 o 
   3  10  -1      401.20      393.28     34.31 o 
   4  10  -1        2.15        7.36     16.60 o 
   5  10  -1      577.77      566.81     42.91 o 
   6  10  -1       12.22      -11.72     16.54 o 
   7  10  -1      281.21      224.97     30.47 o 
   8  10  -1       24.91       25.26     19.73 o 
   9  10  -1      164.02      145.66     25.78 o 
  10  10  -1       24.87       32.69     18.95 o 
  11  10  -1       94.81      116.62     23.96 o 
   0  11  -1      273.91      262.99     29.24 o 
   1  11  -1       28.97       50.14     19.47 o 
   2  11  -1      174.08      155.17     26.50 o 
   3  11  -1       21.05       -3.00     17.58 o 
   4  11  -1       28.08       24.74     19.01 o 
   5  11  -1       10.39       42.97     20.45 o 
   6  11  -1       51.65       44.54     21.75 o 
   7  11  -1       10.23       44.67     23.18 o 
   8  11  -1       65.18       84.39     24.29 o 
   1  12  -1      246.28      249.19     31.78 o 
   2  12  -1       10.23       30.67     22.07 o 
   3  12  -1      107.66      149.44     27.80 o 
   4  12  -1       20.23        1.82     21.62 o 
   2   0   0    33365.88    33358.37   1019.46 o 
   4   0   0     7950.22     8004.71    345.49 o 
   6   0   0      802.41      669.30     33.08 o 
   8   0   0     3763.78     3415.28     84.84 o 
  10   0   0     6472.66     6341.04    188.55 o 
  12   0   0     3722.64     3546.20    109.81 o 
  14   0   0     1487.30     1439.97     51.48 o 
  16   0   0      436.18      418.81     24.14 o 
  18   0   0      207.87      207.52     34.12 o 
   1   1   0       45.06       31.12      4.43 o 
   2   1   0      553.94      708.89     34.64 o 
   3   1   0     4208.50     4086.19    180.17 o 
   4   1   0       13.27        9.90      6.12 o 
   5   1   0     1595.09     1640.82     51.89 o 
   6   1   0      958.82      902.63     30.78 o 
   7   1   0      981.30     1046.04     29.39 o 
   8   1   0      656.45      589.98     18.74 o 
   9   1   0      127.52      119.28     11.15 o 
  10   1   0      230.57      230.57     11.94 o 
  11   1   0       39.90       39.76      4.34 o 
  12   1   0      451.05      475.23     15.39 o 
  13   1   0       32.03       31.95      6.40 o 
  14   1   0       15.67        0.56      7.42 o 
  15   1   0      218.79      193.37     13.04 o 
  16   1   0      122.98      115.84     12.66 o 
  17   1   0        0.05       -7.67      9.28 o 
  18   1   0       18.09       19.05     11.39 o 
  19   1   0        3.58        1.14     11.53 o 
   0   2   0     6036.20     6076.11    265.14 o 
   1   2   0    30473.00    32278.43   1383.79 o 
   2   2   0      297.34      288.32     19.86 o 
   3   2   0     2224.67     2259.96     72.50 o 
   4   2   0      349.43      329.48     10.49 o 
   5   2   0      837.10      827.20     29.04 o 
   6   2   0     7985.76     8023.78    244.84 o 
   7   2   0       30.60       49.84      8.66 o 
   8   2   0     3792.38     3648.95     94.33 o 
   9   2   0       84.89       69.46      7.93 o 
  10   2   0     2746.50     2676.95     72.22 o 
  11   2   0       13.94        1.82     10.68 o 
  12   2   0     1168.72     1107.82     44.16 o 
  13   2   0      113.44       78.36     22.43 o 
  14   2   0      773.98      804.46     26.27 o 
  15   2   0       29.55       34.52      7.97 o 
  16   2   0      623.39      680.70     25.66 o 
  17   2   0        4.52        6.23      8.84 o 
  18   2   0      252.79      237.54     18.73 o 
  19   2   0       33.68       14.83     13.19 o 
   1   3   0      240.99      269.67     14.16 o 
   2   3   0     5642.20     6163.82    192.36 o 
   3   3   0     4926.28     5054.90    158.80 o 
   4   3   0       11.05       15.33      3.95 o 
   5   3   0     2325.37     2394.48     53.92 o 
   6   3   0     1690.64     1768.93     48.43 o 
   7   3   0      527.14      522.08     17.58 o 
   8   3   0      214.01      207.04     11.79 o 
   9   3   0      447.58      467.40     19.12 o 
  10   3   0       45.88       48.61      8.46 o 
  11   3   0      374.38      337.41     20.38 o 
  12   3   0      835.98      771.74     34.76 o 
  13   3   0       35.51       35.10     22.56 o 
  14   3   0      205.69      227.38     20.60 o 
  15   3   0        0.53      -15.82     15.82 o 
  16   3   0      128.47      105.09     27.22 o 
  17   3   0      112.37       84.39     25.98 o 
  18   3   0        6.72      -21.75     21.75 o 
   0   4   0     2459.18     2460.50    116.75 o 
   1   4   0     4796.16     4834.28    154.08 o 
   2   4   0     5743.14     5930.41    187.29 o 
   3   4   0     1926.42     2026.04     46.69 o 
   4   4   0     7695.43     7817.69    168.59 o 
   5   4   0      770.92      792.58     18.88 o 
   6   4   0     3276.60     3077.62     61.61 o 
   7   4   0       38.73       30.01      5.84 o 
   8   4   0     2522.61     2559.29     69.45 o 
   9   4   0      143.66      123.04     12.47 o 
  10   4   0     2808.48     2793.95    132.25 o 
  11   4   0       89.66       54.96     18.23 o 
  12   4   0      595.53      628.67     46.04 o 
  13   4   0      104.63       86.14     22.59 o 
  14   4   0      255.31      210.77     31.06 o 
  15   4   0        7.73      -17.91     17.91 o 
  16   4   0      298.63      300.30     37.83 o 
  17   4   0        4.80      -20.12     20.12 o 
  18   4   0      190.58      157.05     35.81 o 
   1   5   0     2261.33     2321.37     63.70 o 
   2   5   0      767.78      710.42     24.12 o 
   3   5   0      756.53      726.97     18.13 o 
   4   5   0       53.72       56.44      5.25 o 
   5   5   0     1430.80     1402.05     31.29 o 
   6   5   0       82.04       79.84      7.65 o 
   7   5   0      794.90      799.16     31.31 o 
   8   5   0      237.13      268.42     16.10 o 
   9   5   0      975.74     1071.31     61.34 o 
  10   5   0       19.08       22.79     16.54 o 
  11   5   0      855.04      830.65     53.46 o 
  12   5   0       51.41       81.00     21.55 o 
  13   5   0       46.83       45.12     20.05 o 
  14   5   0       72.71      117.79     28.39 o 
  15   5   0       88.30      103.14     28.32 o 
  16   5   0        0.75       14.13     25.59 o 
  17   5   0       52.24       70.91     28.00 o 
   0   6   0      477.30      434.75     20.91 o 
   1   6   0      222.20      213.82     12.62 o 
   2   6   0     2893.56     2753.09     72.80 o 
   3   6   0       12.08       -0.95      5.73 o 
   4   6   0     4818.02     4898.56    107.18 o 
   5   6   0        1.71        3.93      4.73 o 
   6   6   0     1781.61     1728.21     47.76 o 
   7   6   0        0.03        9.53      8.40 o 
   8   6   0      895.33      848.50     34.04 o 
   9   6   0       23.79       18.30     15.30 o 
  10   6   0      447.26      387.95     34.64 o 
  11   6   0      160.48      144.36     25.46 o 
  12   6   0      772.91      815.48     56.52 o 
  13   6   0       26.96       43.37     20.90 o 
  14   6   0      403.24      374.60     41.15 o 
  15   6   0        0.06       -6.06     21.94 o 
  16   6   0      155.13      133.29     33.08 o 
   1   7   0      136.76      144.29     16.99 o 
   2   7   0        9.35       -7.16     10.42 o 
   3   7   0        5.86       -5.50      6.37 o 
   4   7   0      287.75      280.04     12.36 o 
   5   7   0     1468.42     1565.84     44.36 o 
   6   7   0      142.70      124.22     10.48 o 
   7   7   0      829.59      848.43     35.77 o 
   8   7   0      187.77      174.40     12.40 o 
   9   7   0      120.85      135.22     11.53 o 
  10   7   0      110.15      119.90     15.19 o 
  11   7   0      165.05      170.47     28.26 o 
  12   7   0       12.95        8.07     19.86 o 
  13   7   0       89.00       81.65     26.76 o 
  14   7   0        2.50       -8.92     18.95 o 
  15   7   0       48.80       33.08     25.98 o 
   0   8   0      196.75      154.97     18.43 o 
   1   8   0      104.50       67.85     16.34 o 
   2   8   0      415.06      439.84     32.43 o 
   3   8   0      353.67      329.47     28.71 o 
   4   8   0      707.19      738.25     45.12 o 
   5   8   0       16.71        6.06     14.52 o 
   6   8   0      473.79      507.17     20.80 o 
   7   8   0      312.04      289.90     15.98 o 
   8   8   0      399.83      395.57     18.77 o 
   9   8   0        2.56       -0.25      8.64 o 
  10   8   0      333.55      330.13     22.96 o 
  11   8   0       33.89       23.57     13.31 o 
  12   8   0       54.53       59.69     15.93 o 
  13   8   0        0.07       13.18     23.34 o 
  14   8   0       12.35       18.50     15.24 o 
   1   9   0     1266.26     1334.37     68.76 o 
   2   9   0       17.28       32.23     16.93 o 
   3   9   0      833.99      885.48     53.33 o 
   4   9   0      329.33      292.16     28.71 o 
   5   9   0      703.67      693.20     45.71 o 
   6   9   0      118.27      118.77     21.88 o 
   7   9   0      372.40      363.46     32.82 o 
   8   9   0       12.48       11.26     11.37 o 
   9   9   0      280.48      285.67     17.26 o 
  10   9   0        0.02      -12.36     12.36 o 
  11   9   0      330.25      301.17     23.67 o 
  12   9   0        0.01       20.81     15.79 o 
  13   9   0       80.42       54.53     34.18 o 
   0  10   0      137.76      134.33     21.42 o 
   1  10   0        0.39        7.36     16.15 o 
   2  10   0      272.07      271.59     28.06 o 
   3  10   0       45.51       42.71     18.82 o 
   4  10   0      287.21      273.22     29.69 o 
   5  10   0        2.03      -16.67     16.67 o 
   6  10   0      112.91      108.41     23.64 o 
   7  10   0        6.68       11.13     19.27 o 
   8  10   0      103.07      126.97     25.00 o 
   9  10   0        0.91      -17.65     17.65 o 
  11  10   0        0.14        1.11     18.36 o 
   1  11   0       78.57       93.24     21.36 o 
   2  11   0       90.84      110.17     22.85 o 
   3  11   0      309.15      297.57     32.23 o 
   4  11   0        9.03        7.36     18.30 o 
   5  11   0      221.98      235.19     30.60 o 
   6  11   0       13.60       33.08     21.03 o 
   7  11   0      198.06      268.59     32.95 o 
   8  11   0       27.58       53.65     23.51 o 
   0  12   0        1.73        2.70     15.09 o 
   1  12   0        7.09       -8.15     13.71 o 
   2  12   0        1.69        4.95     21.10 o 
   3  12   0        4.55       20.97     21.81 o 
   4  12   0        4.82      -19.21     19.21 o 
   2   0   1    10063.59    10413.97    315.66 o 
   4   0   1    14977.58    15447.03    666.24 o 
   6   0   1       70.11       80.08     14.39 o 
   8   0   1      371.46      384.52     21.40 o 
  10   0   1      173.60      154.95     10.53 o 
  12   0   1      148.13      139.18     22.11 o 
  14   0   1      238.41      225.87     16.39 o 
  16   0   1       21.05       -5.60     10.48 o 
  18   0   1       18.65        6.97     20.77 o 
   0   1   1    34936.21    35605.38   1057.06 o 
   1   1   1      499.51      460.56     19.94 o 
   2   1   1    20104.42    20632.04    616.11 o 
   3   1   1    12345.99    12814.19    316.31 o 
   4   1   1     7974.75     7326.88    327.26 o 
   5   1   1     3151.18     3169.97     82.03 o 
   6   1   1     2162.81     2098.30     54.82 o 
   7   1   1      766.12      739.89     18.43 o 
   8   1   1     3672.33     3606.49     78.60 o 
   9   1   1       77.14       84.06      6.30 o 
  10   1   1     4796.37     4633.22    118.63 o 
  11   1   1      144.58      156.84     11.91 o 
  12   1   1     3101.15     2896.72     74.35 o 
  13   1   1       67.82       64.13      9.23 o 
  14   1   1     1504.66     1461.27     41.14 o 
  15   1   1       25.86       10.25      9.17 o 
  16   1   1      492.91      456.10     23.97 o 
  17   1   1       26.48       29.95      9.91 o 
  18   1   1      235.18      254.04     17.94 o 
  19   1   1       19.38       12.35     11.91 o 
   1   2   1     6592.75     6742.94    216.14 o 
   2   2   1     8621.52     8770.10    217.39 o 
   3   2   1     1209.11     1243.03     41.47 o 
   4   2   1     1444.67     1339.45     66.74 o 
   5   2   1      563.64      615.89     24.85 o 
   6   2   1     1593.98     1746.49     46.24 o 
   7   2   1      216.25      296.10     16.36 o 
   8   2   1       40.13       43.20      6.93 o 
   9   2   1      131.47      126.85      9.52 o 
  10   2   1      148.21      119.98     10.29 o 
  11   2   1      121.61      106.57     12.70 o 
  12   2   1      175.33      171.59     15.96 o 
  13   2   1       12.31       13.14     13.38 o 
  14   2   1      354.42      327.89     22.99 o 
  15   2   1       50.92       41.58     30.02 o 
  16   2   1       50.81       43.36      9.03 o 
  17   2   1        8.51        2.53      8.37 o 
  18   2   1       17.59       12.40     11.27 o 
  19   2   1        7.21       19.64     12.66 o 
   3   3   1      581.28      668.06     33.60 o 
   4   3   1    12132.95    11808.41    364.08 o 
   5   3   1      873.86      967.49     27.57 o 
   6   3   1     7758.10     7875.72    233.75 o 
   7   3   1     1124.38     1229.73     29.82 o 
   8   3   1     1904.40     1839.62     61.99 o 
   9   3   1      132.61      121.75      9.94 o 
  10   3   1      742.76      713.09     26.30 o 
  11   3   1       68.20       64.17     18.62 o 
  12   3   1      496.96      437.98     41.48 o 
  13   3   1       65.74       40.27     21.78 o 
  14   3   1      454.11      421.28     41.54 o 
  15   3   1      123.94      148.65     27.74 o 
  16   3   1      460.24      531.00     47.60 o 
  17   3   1        8.54       11.85     22.20 o 
  18   3   1      315.80      285.78     41.02 o 
   2   4   1       50.61       47.71      6.92 o 
   3   4   1      447.00      467.70     24.45 o 
   4   4   1      155.24      173.52      6.94 o 
   5   4   1     4140.38     4336.90     83.10 o 
   6   4   1      347.88      341.97     10.32 o 
   7   4   1     1214.13     1149.66     33.64 o 
   8   4   1       72.39       76.24     29.07 o 
   9   4   1     3259.28     3446.49    114.42 o 
  10   4   1       40.68       82.04     19.01 o 
  11   4   1      623.80      563.17     42.26 o 
  12   4   1       23.45       21.36     15.89 o 
  13   4   1      277.09      252.70     31.65 o 
  14   4   1        5.09       32.30     19.53 o 
  15   4   1        4.29       19.92     20.32 o 
  16   4   1        4.93      -20.97     20.97 o 
  17   4   1       27.31       39.00     22.53 o 
  18   4   1        1.35       56.06     28.13 o 
   0   5   1     3676.67     3592.50    173.46 o 
   1   5   1     1383.30     1537.66     43.98 o 
   2   5   1     4739.59     4596.51    117.64 o 
   3   5   1     1297.79     1354.15     29.78 o 
   4   5   1     2685.62     2689.70     48.84 o 
   5   5   1      152.19      172.29      7.19 o 
   6   5   1     6194.83     6223.85    121.09 o 
   7   5   1      242.12      229.13     14.75 o 
   8   5   1     1532.20     1425.53     50.80 o 
   9   5   1      191.67      159.79     22.01 o 
  10   5   1     1769.85     1887.96     94.61 o 
  11   5   1        3.73        8.01     16.54 o 
  12   5   1      847.12      870.11     57.10 o 
  13   5   1       40.40       55.61     22.59 o 
  14   5   1      436.53      519.15     45.71 o 
  15   5   1        1.20      -12.18     20.84 o 
  16   5   1      314.30      279.86     40.37 o 
  17   5   1        9.86        7.81     23.64 o 
   1   6   1     1449.16     1437.25     36.75 o 
   2   6   1     1029.63     1061.48     54.35 o 
   3   6   1      893.26      903.86     22.90 o 
   4   6   1       36.82       30.74      5.36 o 
   5   6   1      682.07      689.03     18.13 o 
   6   6   1      105.19      120.16     15.89 o 
   7   6   1      636.26      605.96     24.45 o 
   8   6   1      221.64      175.99     13.77 o 
   9   6   1      149.51      130.03     23.25 o 
  10   6   1        2.31       -3.52     15.56 o 
  11   6   1      142.43      182.77     27.09 o 
  12   6   1       22.56       28.71     18.49 o 
  13   6   1       67.76      109.13     26.89 o 
  14   6   1       24.40       20.05     22.92 o 
  15   6   1      114.13      128.47     30.80 o 
  16   6   1        1.68      -22.99     22.99 o 
   0   7   1      841.83      782.92     40.04 o 
   1   7   1       26.40       21.64      7.72 o 
   2   7   1     1460.22     1417.64     49.01 o 
   3   7   1      240.34      234.96     38.09 o 
   4   7   1     1574.48     1587.89     38.60 o 
   5   7   1      254.12      254.78     13.23 o 
   6   7   1      826.64      807.27     28.00 o 
   7   7   1      295.60      306.46     15.37 o 
   8   7   1      372.15      320.92     16.26 o 
   9   7   1      157.61      183.79     16.37 o 
  10   7   1      476.85      461.80     32.62 o 
  11   7   1       15.88       27.83     12.84 o 
  12   7   1      259.46      279.66     35.16 o 
  13   7   1        6.87       10.36     13.09 o 
  14   7   1      113.11      117.86     18.39 o 
  15   7   1        4.37       -4.50     13.66 o 
  16   7   1       48.28       46.49     21.29 o 
   1   8   1      688.81      781.92     33.11 o 
   2   8   1      361.26      310.66     26.83 o 
   3   8   1     1098.20     1076.61     41.50 o 
   4   8   1      451.72      459.78     39.26 o 
   5   8   1      519.25      509.91     25.68 o 
   6   8   1       58.48       56.45      9.59 o 
   7   8   1      677.69      693.36     27.73 o 
   8   8   1       28.79       22.95      9.11 o 
   9   8   1      485.78      499.59     22.13 o 
  10   8   1       58.98       62.45     14.33 o 
  11   8   1      322.39      318.95     23.69 o 
  12   8   1       10.78        4.07     13.15 o 
  13   8   1      105.60       83.50     17.76 o 
  14   8   1       29.03       16.88     15.82 o 
   0   9   1      228.12      235.51     24.16 o 
   1   9   1        1.57       -9.32      9.37 o 
   2   9   1       25.51       26.96     16.21 o 
   3   9   1      200.80      210.20     18.42 o 
   4   9   1      104.40      112.13     20.84 o 
   5   9   1       86.03      108.54     20.19 o 
   6   9   1      201.09      195.99     25.98 o 
   7   9   1        4.19       -4.17     16.28 o 
   8   9   1      344.12      350.48     18.99 o 
   9   9   1       40.19       19.68     10.25 o 
  10   9   1      141.81      140.42     17.98 o 
  11   9   1       10.26        0.00     27.74 o 
  12   9   1       67.47       47.07     16.73 o 
  13   9   1        0.49       -4.07     14.53 o 
   1  10   1      312.27      273.23     16.98 o 
   2  10   1      118.70      136.55     17.42 o 
   3  10   1      366.84      370.23     33.47 o 
   4  10   1        2.16       13.48     16.67 o 
   5  10   1      609.19      629.32     44.86 o 
   6  10   1       11.57       -9.83     17.58 o 
   7  10   1      312.18      364.63     33.14 o 
   8  10   1       24.63       56.39     21.55 o 
   9  10   1      163.61      182.64     26.50 o 
  11  10   1       94.89      124.50     24.16 o 
   0  11   1      276.35      269.68     22.83 o 
   1  11   1       29.06       37.66     10.38 o 
   2  11   1      184.13      195.54     27.22 o 
   3  11   1       21.38       63.23     21.75 o 
   4  11   1       41.18       23.96     19.86 o 
   5  11   1       10.86       19.79     21.03 o 
   6  11   1       55.60       32.10     21.94 o 
   7  11   1       10.77        8.99     19.99 o 
   8  11   1       65.33       93.63     25.26 o 
   1  12   1      263.94      255.50     32.04 o 
   2  12   1       10.20       -3.19     20.45 o 
   3  12   1       92.09       93.89     26.44 o 
   4  12   1       20.29       20.45     21.68 o 
   0   0   2    43954.20    41337.00   1781.63 o 
   4   0   2    65185.25    64626.40   1884.38 o 
   8   0   2     1703.39     1663.95     40.16 o 
  10   0   2     6512.16     6243.71    186.80 o 
  12   0   2     4387.49     4144.61    124.58 o 
  14   0   2      895.60      884.95     35.26 o 
  16   0   2      322.79      327.00     35.49 o 
  18   0   2      243.02      249.12     34.90 o 
   1   1   2     7456.09     8026.76    197.29 o 
   2   1   2    13572.86    13576.89    333.05 o 
   3   1   2     4500.35     4849.83    121.44 o 
   4   1   2     1873.19     1885.60     49.36 o 
   5   1   2     5517.18     5641.56    173.28 o 
   6   1   2      612.46      638.90     23.26 o 
   7   1   2     1428.08     1525.99     36.93 o 
   8   1   2      823.81      828.81     19.18 o 
   9   1   2      917.88      980.30     29.73 o 
  10   1   2      307.38      311.37     18.69 o 
  11   1   2       47.62       33.37     14.91 o 
  12   1   2      186.87      188.40     17.06 o 
  13   1   2      203.92      209.27     17.43 o 
  14   1   2       86.84       84.05      8.82 o 
  15   1   2       30.30       22.54      7.87 o 
  16   1   2        8.57        6.72      8.55 o 
  17   1   2       14.18       14.85      9.81 o 
  18   1   2       21.13       39.05     11.33 o 
  19   1   2       19.22       -5.36     15.58 o 
   0   2   2     5454.07     5337.27    173.10 o 
   1   2   2     4535.25     4603.51    115.74 o 
   2   2   2     5538.24     5743.73    150.76 o 
   3   2   2     6569.67     6791.44    208.14 o 
   4   2   2    14727.28    14830.04    457.74 o 
   5   2   2      141.66      138.06      7.42 o 
   6   2   2     7099.38     6947.74    170.78 o 
   7   2   2      938.18     1011.76     26.01 o 
   8   2   2     1754.82     1686.87     40.62 o 
   9   2   2        9.58        7.61      5.67 o 
  10   2   2     4445.03     4449.43    114.64 o 
  11   2   2      188.00      176.65     15.45 o 
  12   2   2     1035.76     1095.84     42.14 o 
  13   2   2       54.38       64.18     13.21 o 
  14   2   2      799.51      844.05     38.22 o 
  15   2   2       24.56       17.45     12.88 o 
  16   2   2      645.62      727.67     36.16 o 
  17   2   2        6.61       12.44      9.42 o 
  18   2   2      265.62      252.74     20.02 o 
  19   2   2       27.68       33.71     15.59 o 
   1   3   2     5275.92     5341.15    133.51 o 
   2   3   2     1703.74     1729.58     47.16 o 
   3   3   2     1231.56     1247.39     36.96 o 
   4   3   2       29.35       22.06      5.32 o 
   5   3   2     1405.71     1328.59     47.67 o 
   6   3   2       73.53       73.59      7.90 o 
   7   3   2     1046.33     1048.13     30.18 o 
   8   3   2      227.60      239.85     16.48 o 
   9   3   2      396.26      370.56     17.08 o 
  10   3   2       11.00       11.99      7.17 o 
  11   3   2       25.49       24.64     13.51 o 
  12   3   2      397.13      433.92     35.94 o 
  13   3   2      168.66      145.59     24.61 o 
  14   3   2       35.36       78.53     23.96 o 
  15   3   2       70.81      116.55     26.18 o 
  16   3   2      152.73      158.88     31.12 o 
  17   3   2       54.50       43.37     25.52 o 
  18   3   2       21.22        6.32     25.33 o 
   0   4   2    11162.81    11221.96    508.86 o 
   1   4   2      401.03      403.51     29.43 o 
   2   4   2    10407.98    10488.16    256.05 o 
   3   4   2      651.17      708.52     17.02 o 
   4   4   2     1986.92     1979.15     43.53 o 
   5   4   2      675.20      728.78     17.71 o 
   6   4   2     4182.38     4030.07    100.07 o 
   7   4   2      360.12      372.11     21.45 o 
   8   4   2     3067.08     3077.44    100.86 o 
   9   4   2     1134.67     1188.99     47.97 o 
  10   4   2      836.31      775.83     51.05 o 
  11   4   2       10.56        5.80     13.02 o 
  12   4   2      846.14      881.89     58.41 o 
  13   4   2       74.74       62.57     21.29 o 
  14   4   2      557.98      566.55     45.25 o 
  15   4   2        9.07       19.14     18.56 o 
  16   4   2      336.16      411.26     42.45 o 
  17   4   2       10.91       -0.52     22.27 o 
  18   4   2      111.32      120.13     33.01 o 
   1   5   2     1999.89     2032.64     84.97 o 
   2   5   2     1032.03     1088.39     30.98 o 
   3   5   2     1728.93     1732.52     36.85 o 
   4   5   2        7.70        5.51      4.74 o 
   5   5   2     1078.93     1070.76     25.15 o 
   6   5   2      856.95      913.47     29.70 o 
   7   5   2     2423.42     2399.42     63.53 o 
   8   5   2       12.91       14.13     13.48 o 
   9   5   2      556.22      586.15     40.83 o 
  10   5   2       22.88       27.28     15.30 o 
  11   5   2      356.70      325.44     32.49 o 
  12   5   2        4.03       -9.96     15.04 o 
  13   5   2       62.74       56.32     23.44 o 
  14   5   2       24.43       30.80     21.88 o 
  15   5   2       73.39       98.32     27.54 o 
  16   5   2       25.28       -1.04     21.29 o 
  17   5   2       54.29       94.54     29.63 o 
   0   6   2     5632.68     5573.45    138.56 o 
   1   6   2       59.66       66.12      5.78 o 
   2   6   2     1733.96     1640.62     39.93 o 
   3   6   2       64.32       68.56      5.64 o 
   4   6   2     1840.70     1799.56     38.84 o 
   5   6   2      262.39      242.69     12.18 o 
   6   6   2     2533.96     2509.44     65.95 o 
   7   6   2       68.77       73.63      8.72 o 
   8   6   2     1290.54     1266.18     37.05 o 
   9   6   2      102.83      128.44     17.94 o 
  10   6   2      364.19      397.54     57.56 o 
  11   6   2       16.68      -10.39     10.56 o 
  12   6   2      514.52      464.26     42.84 o 
  13   6   2       27.95       21.55     19.92 o 
  14   6   2      391.20      389.83     43.11 o 
  15   6   2       17.03       27.61     22.59 o 
  16   6   2      121.43      105.94     31.38 o 
   1   7   2      221.16      232.22     11.83 o 
   2   7   2      910.40      873.35     28.73 o 
   3   7   2      304.05      292.35     15.29 o 
   4   7   2      105.88      108.87      7.65 o 
   5   7   2     2238.79     2269.09     62.39 o 
   6   7   2      174.33      167.85     11.78 o 
   7   7   2      690.15      654.26     24.85 o 
   8   7   2        3.67       -0.11      7.36 o 
   9   7   2      376.49      396.04     56.62 o 
  10   7   2       60.02       41.97     12.63 o 
  11   7   2      153.20      162.35     17.75 o 
  12   7   2        6.31       -1.77     19.44 o 
  13   7   2      102.18       81.81     20.45 o 
  14   7   2        5.18      -11.92     15.76 o 
  15   7   2       85.18       78.56     18.29 o 
   0   8   2      337.46      353.30     25.52 o 
   1   8   2      176.55      159.47     13.75 o 
   2   8   2      390.52      371.78     21.71 o 
   3   8   2       43.84       20.12     10.65 o 
   4   8   2      276.55      286.15     15.99 o 
   5   8   2      311.33      321.13     20.18 o 
   6   8   2     1103.83     1120.05     35.40 o 
   7   8   2      208.64      196.67     13.64 o 
   8   8   2      745.19      754.96     27.74 o 
   9   8   2       76.32       42.20     13.05 o 
  10   8   2      210.22      235.59     26.05 o 
  11   8   2       29.13        4.61     13.25 o 
  12   8   2      118.83      117.99     17.87 o 
  13   8   2        3.65       16.62     14.74 o 
  14   8   2       56.42       36.69     17.02 o 
   1   9   2     1023.95     1088.40     34.55 o 
   2   9   2      111.28       99.02     22.20 o 
   3   9   2      686.66      669.04     33.63 o 
   4   9   2      281.01      249.38     26.57 o 
   5   9   2      508.22      478.78     36.53 o 
   6   9   2        5.11       -3.06     16.93 o 
   7   9   2      463.93      444.47     25.84 o 
   8   9   2        4.67        9.63      9.69 o 
   9   9   2      151.23      146.68     19.01 o 
  10   9   2       81.37       75.28     15.57 o 
  11   9   2      274.41      269.50     38.16 o 
  12   9   2       12.06        3.88     14.65 o 
  13   9   2      109.62       98.38     19.41 o 
   0  10   2      121.67      140.36     19.37 o 
   1  10   2        9.36       20.79      8.79 o 
   2  10   2      235.54      280.43     52.71 o 
   3  10   2       60.33       82.95     20.77 o 
   4  10   2      345.53      364.63     32.69 o 
   5  10   2       24.29       55.41     20.05 o 
   6  10   2       77.42      106.53     22.99 o 
   7  10   2        7.58        5.93     17.97 o 
   8  10   2       73.49       86.54     23.51 o 
  11  10   2        1.01       -2.08     23.44 o 
   1  11   2      118.53      133.75     14.82 o 
   2  11   2        8.52        1.93     14.00 o 
   3  11   2      244.33      251.29     23.65 o 
   4  11   2        2.11       14.81     37.60 o 
   5  11   2      223.15      229.43     27.58 o 
   6  11   2       21.81       22.92     21.94 o 
   7  11   2      140.88      154.12     27.09 o 
   8  11   2       16.13        0.33     21.49 o 
   0  12   2       45.24       64.53     17.12 o 
   1  12   2        0.66      -13.09     13.09 o 
   2  12   2       14.17       16.47     22.01 o 
   3  12   2        2.38       -2.47     20.64 o 
   2   0   3     8097.78     7771.86    339.44 o 
   4   0   3     7729.04     7849.82    234.22 o 
   6   0   3     1687.83     1693.75     55.20 o 
   8   0   3        8.56        5.37      4.15 o 
  10   0   3     2649.88     2660.36     82.69 o 
  12   0   3     2118.37     1993.64     65.92 o 
  14   0   3       34.79       30.09     10.28 o 
  16   0   3       80.74       47.99     21.49 o 
  18   0   3       57.89       35.29     21.88 o 
   0   1   3    25222.36    24906.04   1100.68 o 
   1   1   3     4854.13     5072.16    127.12 o 
   2   1   3     9657.67    10197.80    247.23 o 
   3   1   3     1712.27     1775.54     39.92 o 
   4   1   3     7705.74     7678.29    163.68 o 
   5   1   3     1247.16     1259.19     29.63 o 
   6   1   3     8614.68     8448.21    210.27 o 
   7   1   3     2906.94     2931.94     58.51 o 
   8   1   3     6851.09     6742.81    129.22 o 
   9   1   3     2014.90     2018.21     41.95 o 
  10   1   3     3065.10     3078.16    146.73 o 
  11   1   3        2.96        0.01      8.26 o 
  12   1   3     1436.95     1401.37     69.15 o 
  13   1   3       22.14       10.45      5.60 o 
  14   1   3      827.07      870.64     39.14 o 
  15   1   3        5.74       -2.67      7.42 o 
  16   1   3      484.98      483.87     21.50 o 
  17   1   3        1.35       -7.80      8.98 o 
  18   1   3      221.91      202.80     23.32 o 
  19   1   3        1.40        8.99     23.57 o 
   1   2   3     8014.32     8054.76    202.12 o 
   2   2   3     4256.35     4309.26     93.33 o 
   3   2   3     4937.96     4800.00    118.63 o 
   4   2   3       93.28       97.98      6.23 o 
   5   2   3      856.89      907.16     27.06 o 
   6   2   3     1663.57     1755.88     40.52 o 
   7   2   3     2600.94     2639.22     71.79 o 
   8   2   3      132.39      143.23      8.33 o 
   9   2   3      409.06      391.04     14.64 o 
  10   2   3       81.77       75.80      7.41 o 
  11   2   3      570.14      549.66     26.50 o 
  12   2   3       28.20       31.30     10.75 o 
  13   2   3      117.02      120.38     15.60 o 
  14   2   3      159.52      168.76     42.78 o 
  15   2   3       56.38       55.46     14.72 o 
  16   2   3        6.05      -10.68     16.47 o 
  17   2   3        9.86       -4.17     20.64 o 
  18   2   3        9.53       10.42     13.19 o 
  19   2   3       18.77        3.00     29.30 o 
   0   3   3    22176.65    21761.22    647.05 o 
   1   3   3     1075.78     1098.17     27.33 o 
   2   3   3     4187.95     4033.40    108.13 o 
   3   3   3      167.08      165.65      8.63 o 
   4   3   3     5170.59     5004.85    113.91 o 
   5   3   3       36.85       45.48      4.78 o 
   6   3   3     3899.13     3814.87    117.86 o 
   7   3   3      137.26      164.59      9.24 o 
   8   3   3     2329.50     2277.11     64.02 o 
   9   3   3       56.83       57.83      7.76 o 
  10   3   3     1588.94     1601.94     59.78 o 
  11   3   3        2.80       -1.50     13.67 o 
  12   3   3     1074.49     1072.03     63.88 o 
  13   3   3       70.54       60.69     21.23 o 
  14   3   3      715.48      730.31     54.50 o 
  15   3   3       42.78       71.49     22.46 o 
  16   3   3      515.65      546.24     48.70 o 
  17   3   3        3.58        9.44     22.59 o 
  18   3   3      330.04      282.07     39.39 o 
   1   4   3     1042.25     1182.28     34.16 o 
   2   4   3      320.73      314.42     11.49 o 
   3   4   3      301.45      318.23      8.80 o 
   4   4   3      322.03      305.36      9.57 o 
   5   4   3     4417.10     4553.44     86.64 o 
   6   4   3      332.80      347.25     13.56 o 
   7   4   3      917.00      907.67     31.60 o 
   8   4   3      239.69      245.65     25.72 o 
   9   4   3      938.19      964.53     40.77 o 
  10   4   3       59.91       66.61     17.78 o 
  11   4   3       49.87       35.10     17.45 o 
  12   4   3       70.08       84.65     21.49 o 
  13   4   3      298.76      282.01     32.10 o 
  14   4   3       21.46       15.89     17.58 o 
  15   4   3       68.84       42.13     23.83 o 
  16   4   3       47.09       71.30     26.37 o 
  17   4   3       95.93      106.20     30.80 o 
  18   4   3        5.50       -4.04     22.40 o 
   0   5   3      994.25      942.35     43.78 o 
   1   5   3     2033.60     2141.22     45.20 o 
   2   5   3     4115.52     3915.47     96.96 o 
   3   5   3     1050.28     1151.39     28.18 o 
   4   5   3     2465.23     2457.39     53.63 o 
   5   5   3       20.12       17.22      4.86 o 
   6   5   3     3035.48     3019.23     66.64 o 
   7   5   3       94.68       91.17      8.08 o 
   8   5   3     1375.52     1382.80     48.96 o 
   9   5   3       59.43       45.05     10.62 o 
  10   5   3     1938.92     1815.88     96.24 o 
  11   5   3      107.35      112.26     23.18 o 
  12   5   3      778.69      814.70     55.48 o 
  13   5   3        4.92        6.51     19.34 o 
  14   5   3      451.56      394.07     42.13 o 
  15   5   3       24.00       22.07     23.77 o 
  16   5   3      271.06      269.57     39.13 o 
  17   5   3       17.29      -16.21     22.99 o 
   1   6   3      948.83      934.36     24.95 o 
   2   6   3      209.48      219.74     14.91 o 
   3   6   3      897.92      887.43     23.69 o 
   4   6   3       25.38       16.02      5.35 o 
   5   6   3     1017.64      971.00     25.83 o 
   6   6   3      117.09      128.08      9.98 o 
   7   6   3      790.39      857.18     27.72 o 
   8   6   3      251.98      238.64     13.31 o 
   9   6   3      605.39      594.52     29.46 o 
  10   6   3        0.49        2.20     10.23 o 
  11   6   3      291.98      262.24     20.73 o 
  12   6   3       39.00       31.47     13.56 o 
  13   6   3       63.65       66.78     12.32 o 
  14   6   3        9.09       -3.57     13.39 o 
  15   6   3      132.36      116.20     18.66 o 
  16   6   3       22.10       12.40     15.05 o 
   0   7   3     2306.12     2331.79     61.58 o 
   1   7   3      121.02      119.45      8.39 o 
   2   7   3     1744.09     1744.72     49.15 o 
   3   7   3       89.76       97.54     10.10 o 
   4   7   3      840.35      872.91     29.48 o 
   5   7   3       55.69       34.07      6.73 o 
   6   7   3      680.02      673.07     23.85 o 
   7   7   3      138.20      152.52     11.42 o 
   8   7   3      762.25      799.52     26.85 o 
   9   7   3       56.02       45.73     12.72 o 
  10   7   3      331.32      345.00     36.46 o 
  11   7   3      113.06       98.42     16.25 o 
  12   7   3       96.98       79.22     15.45 o 
  13   7   3       15.52        2.45     10.67 o 
  14   7   3       98.02      123.56     19.04 o 
  15   7   3        6.55       16.94     16.08 o 
   1   8   3      308.66      301.47     14.88 o 
   2   8   3      578.39      527.51     34.22 o 
   3   8   3      862.23      837.11     33.65 o 
   4   8   3      387.61      387.42     18.45 o 
   5   8   3      551.83      546.82     28.68 o 
   6   8   3      156.39      165.16     11.94 o 
   7   8   3      387.53      443.82     19.36 o 
   8   8   3       39.86       23.59      9.38 o 
   9   8   3      171.43      167.19     17.35 o 
  10   8   3      106.67      123.21     35.36 o 
  11   8   3      376.36      422.10     27.03 o 
  12   8   3       31.97       17.34     12.58 o 
  13   8   3      229.36      230.88     19.71 o 
  14   8   3       13.88       -5.45     15.38 o 
   0   9   3       55.58       80.73     18.46 o 
   1   9   3       60.01       52.63      8.91 o 
   2   9   3      169.70      177.74     14.53 o 
   3   9   3       67.60       56.07     23.31 o 
   4   9   3      732.88      662.14     44.60 o 
   5   9   3        9.66       33.34     16.99 o 
   6   9   3      318.53      302.61     22.02 o 
   7   9   3       11.85       18.69     12.81 o 
   8   9   3      117.45      152.24     18.06 o 
   9   9   3        8.89        3.76     11.99 o 
  10   9   3       50.46       77.57     16.33 o 
  11   9   3       13.59       11.17     11.96 o 
  12   9   3       78.55       83.71     17.57 o 
  13   9   3        3.15        5.15     15.61 o 
   1  10   3      541.44      554.36     21.81 o 
   2  10   3       20.46       18.72     12.66 o 
   3  10   3      426.11      444.87     28.14 o 
   4  10   3        5.20        5.83     22.95 o 
   5  10   3      498.23      491.83     29.71 o 
   6  10   3        4.84        4.03     14.17 o 
   7  10   3      296.28      317.66     25.64 o 
   8  10   3       14.45        0.09     13.95 o 
  10  10   3       19.85       22.46     23.96 o 
  11  10   3       49.54       64.14     29.30 o 
   0  11   3       50.68       35.59     15.21 o 
   1  11   3       52.89       34.41     10.52 o 
   2  11   3      114.43      118.79     18.75 o 
   3  11   3       27.38       33.16     26.57 o 
   4  11   3       72.50      112.17     21.06 o 
   5  11   3       12.97       13.64     26.47 o 
   6  11   3       13.88        7.88     21.36 o 
   7  11   3       15.89        0.85     20.45 o 
   8  11   3       11.79       35.75     22.72 o 
   1  12   3      121.41      110.22     17.97 o 
   2  12   3       54.29       28.52     21.49 o 
   3  12   3      135.08      168.90     28.98 o 
   0   0   4    10468.92    10153.06    413.01 o 
   2   0   4     2505.26     2551.48     81.06 o 
   6   0   4    10223.18    10166.34    407.09 o 
   8   0   4     4721.46     4698.72     95.35 o 
  10   0   4     1827.88     1775.61     58.31 o 
  12   0   4      961.41      906.75     68.34 o 
  14   0   4     1513.19     1551.32     82.76 o 
  16   0   4      299.67      323.16     35.68 o 
  18   0   4      199.18      196.90     32.49 o 
   1   1   4      531.98      588.57     22.06 o 
   2   1   4    12326.00    12238.66    261.98 o 
   3   1   4      205.03      206.65      8.49 o 
   4   1   4      164.95      182.36      6.89 o 
   5   1   4      285.49      315.33     10.29 o 
   6   1   4     1698.36     1793.29     40.32 o 
   7   1   4     5041.40     5208.37    102.45 o 
   8   1   4       74.75       82.01      4.57 o 
   9   1   4     3340.79     3413.04     76.55 o 
  10   1   4     1030.49      983.63     40.11 o 
  11   1   4      531.86      508.70     25.25 o 
  12   1   4      252.51      247.06     27.35 o 
  13   1   4      990.25      951.63     35.17 o 
  14   1   4      113.00      127.95      9.76 o 
  15   1   4       12.61       20.25     11.50 o 
  16   1   4       13.47       11.39      9.39 o 
  17   1   4       16.68       18.62     14.20 o 
  18   1   4       30.00       -2.73     21.16 o 
  19   1   4       24.59       13.28     22.53 o 
   0   2   4     7677.80     7189.56    229.27 o 
   1   2   4     1419.33     1470.45     34.48 o 
   2   2   4    14333.74    13910.66    352.77 o 
   3   2   4     7780.89     7771.71    196.52 o 
   4   2   4     7529.87     7397.93    188.64 o 
   5   2   4     1009.11     1105.62     24.48 o 
   6   2   4    12667.50    12540.05    238.13 o 
   7   2   4      112.02      125.40      5.79 o 
   8   2   4     5689.88     5556.84    122.78 o 
   9   2   4      413.31      425.70     17.00 o 
  10   2   4     1769.44     1713.62     43.85 o 
  11   2   4       48.70       35.49     13.61 o 
  12   2   4     1394.77     1296.12     50.35 o 
  13   2   4       59.45       61.76     13.38 o 
  14   2   4     1261.91     1327.66     75.53 o 
  15   2   4       16.47       26.11     18.56 o 
  16   2   4      425.45      465.43     42.84 o 
  17   2   4        0.61       -5.40     19.79 o 
  18   2   4      182.20      199.51     34.90 o 
   1   3   4      497.15      566.84     19.08 o 
   2   3   4     1478.02     1470.06     36.01 o 
   3   3   4     5529.58     5500.63    119.37 o 
   4   3   4     1787.57     1869.19     39.01 o 
   5   3   4       67.84       69.68      5.98 o 
   6   3   4      507.82      514.43     12.69 o 
   7   3   4      954.61      954.08     23.18 o 
   8   3   4      174.57      172.03     11.89 o 
   9   3   4      387.00      374.19     17.50 o 
  10   3   4       37.59       21.86      7.75 o 
  11   3   4      151.33      152.52     14.81 o 
  12   3   4       84.72      129.84     23.57 o 
  13   3   4      251.33      259.48     31.25 o 
  14   3   4        0.93       23.77     20.71 o 
  15   3   4       30.70       15.76     18.17 o 
  16   3   4       64.30       76.12     25.20 o 
  17   3   4       16.42       31.97     24.09 o 
  18   3   4       12.07        1.56     23.25 o 
   0   4   4     1251.36     1156.23     45.33 o 
   1   4   4       12.37        4.49      3.39 o 
   2   4   4     4531.75     4426.20     77.36 o 
   3   4   4     1577.37     1695.56     30.24 o 
   4   4   4     7144.44     7204.01    116.42 o 
   5   4   4     1057.54     1159.67     29.20 o 
   6   4   4     3188.80     3158.54     70.48 o 
   7   4   4       72.27       68.09     15.86 o 
   8   4   4     1255.07     1226.36     56.06 o 
   9   4   4       19.68       22.69      7.61 o 
  10   4   4     1215.98     1125.90     45.52 o 
  11   4   4       60.24       62.44     12.89 o 
  12   4   4      691.59      626.91     47.47 o 
  13   4   4        3.14       -4.10     16.99 o 
  14   4   4      581.56      510.29     47.92 o 
  15   4   4       30.26       53.98     23.90 o 
  16   4   4      268.85      209.21     35.16 o 
  17   4   4        2.83      -19.47     19.47 o 
  18   4   4       88.63       69.74     30.34 o 
   1   5   4      491.27      472.84     13.73 o 
   2   5   4     1164.86     1222.13     27.58 o 
   3   5   4     1973.61     1960.92     36.20 o 
   4   5   4      530.33      538.58     15.00 o 
   5   5   4     1087.18     1095.55     27.11 o 
   6   5   4      166.20      177.28     12.01 o 
   7   5   4      592.59      592.91     20.37 o 
   8   5   4      198.84      182.07     14.75 o 
   9   5   4      326.05      373.47     21.33 o 
  10   5   4       88.40       76.15     14.01 o 
  11   5   4      148.60      158.98     13.46 o 
  12   5   4        3.03       12.50      9.49 o 
  13   5   4      102.86       99.29     21.81 o 
  14   5   4       13.72       14.87     12.75 o 
  15   5   4      166.95      153.17     18.53 o 
  16   5   4       37.52       16.77     14.65 o 
  17   5   4       91.74       75.56     20.54 o 
   0   6   4     1421.74     1500.87     41.13 o 
   1   6   4       13.44       25.96      5.06 o 
   2   6   4     3198.79     3173.35     63.87 o 
   3   6   4      270.62      277.04     10.01 o 
   4   6   4     2714.53     2667.85     68.64 o 
   5   6   4      195.14      212.69     10.12 o 
   6   6   4      483.41      540.93     20.42 o 
   7   6   4       73.24       70.70      8.79 o 
   8   6   4      817.33      781.07     33.84 o 
   9   6   4       59.97       58.78     11.77 o 
  10   6   4      870.00      851.20     30.90 o 
  11   6   4       13.64       -7.32      8.82 o 
  12   6   4      490.06      456.64     22.91 o 
  13   6   4       14.75        0.34     10.20 o 
  14   6   4      154.69      154.11     19.78 o 
  15   6   4       30.14       11.86     15.05 o 
  16   6   4      100.87      117.85     19.82 o 
   1   7   4     1582.79     1521.33     33.76 o 
   2   7   4      352.65      317.34     12.17 o 
   3   7   4     1450.09     1397.02     37.09 o 
   4   7   4       99.19       90.10     10.21 o 
   5   7   4      446.63      450.48     16.01 o 
   6   7   4      348.21      329.25     15.92 o 
   7   7   4      190.33      196.49     21.37 o 
   8   7   4       48.21       39.10      8.80 o 
   9   7   4      660.55      685.29     59.06 o 
  10   7   4       28.15       22.60     10.20 o 
  11   7   4      448.90      479.82     25.65 o 
  12   7   4       16.72       14.05     11.50 o 
  13   7   4      222.62      224.69     18.47 o 
  14   7   4       11.43       18.67     14.88 o 
  15   7   4       81.14      112.48     20.03 o 
   0   8   4     1003.25      962.75     39.32 o 
   1   8   4       82.83       70.64      8.70 o 
   2   8   4      557.85      563.73     20.14 o 
   3   8   4      212.41      198.22     12.43 o 
   4   8   4      299.39      277.45     23.33 o 
   5   8   4       49.25       29.50      9.87 o 
   6   8   4      771.04      812.29     30.79 o 
   7   8   4      113.85      114.53     11.17 o 
   8   8   4      163.05      176.20     12.40 o 
   9   8   4       75.51       79.18     12.72 o 
  10   8   4      274.77      271.17     18.61 o 
  11   8   4       52.25       46.64     12.68 o 
  12   8   4      243.85      229.65     24.99 o 
  13   8   4        8.09        1.35     19.47 o 
  14   8   4       96.88      137.62     20.39 o 
   1   9   4      700.37      688.99     26.28 o 
   2   9   4       38.68       45.37     10.88 o 
   3   9   4      290.91      300.23     18.41 o 
   4   9   4       24.95       39.16     13.12 o 
   5   9   4      367.43      385.51     21.00 o 
   6   9   4       30.63       35.32     11.26 o 
   7   9   4      326.06      336.16     20.03 o 
   8   9   4        4.56       -0.34     10.53 o 
   9   9   4      138.16      135.29     14.84 o 
  10   9   4        0.14       10.73     11.62 o 
  11   9   4      108.02      114.87     15.53 o 
  12   9   4       13.99       19.56     15.71 o 
   0  10   4      234.02      278.43     21.37 o 
   1  10   4       10.74       14.33     10.43 o 
   2  10   4      114.25      111.93     22.47 o 
   3  10   4       11.68       -7.68     12.20 o 
   4  10   4       95.03      101.35     23.02 o 
   5  10   4        3.09       -2.93     13.41 o 
   6  10   4      112.66      117.49     23.41 o 
   7  10   4       14.91        1.07     14.64 o 
   8  10   4       51.30       36.94     15.98 o 
   9  10   4       35.41       46.36     26.05 o 
  10  10   4       22.94       11.46     26.57 o 
   1  11   4      147.02      135.37     13.36 o 
   2  11   4       25.29       26.70     11.52 o 
   3  11   4      140.72      124.05     19.41 o 
   4  11   4        5.41       -9.82     14.09 o 
   5  11   4      200.69      228.22     30.08 o 
   6  11   4        0.04      -11.07     19.79 o 
   7  11   4      249.49      331.56     34.44 o 
   8  11   4        7.65       21.68     22.40 o 
   0  12   4      150.66      196.58     28.78 o 
   1  12   4        8.87       16.24     14.51 o 
   2  12   4       22.21       27.30     16.05 o 
   2   0   5     1111.26     1246.97     42.06 o 
   4   0   5     4033.18     4122.26    184.66 o 
   6   0   5     3233.95     3459.15    154.12 o 
   8   0   5      753.79      754.40     30.54 o 
  10   0   5     1287.41     1204.86     64.85 o 
  12   0   5       81.19       93.24     19.47 o 
  14   0   5      181.63      159.40     25.65 o 
  16   0   5      195.81      190.00     29.89 o 
  18   0   5       25.60       17.12     22.79 o 
   0   1   5     1991.34     1828.45     75.47 o 
   1   1   5     1704.42     1700.97     45.36 o 
   2   1   5     8384.25     7862.79    190.90 o 
   3   1   5     2097.75     2090.48     47.56 o 
   4   1   5    10821.22    10819.96    267.53 o 
   5   1   5     1402.08     1439.78     34.30 o 
   6   1   5     5505.91     5509.49    106.92 o 
   7   1   5     1110.26     1162.47     27.73 o 
   8   1   5     4884.83     4792.35     84.89 o 
   9   1   5     1417.73     1481.54     36.14 o 
  10   1   5     3108.32     3146.58    101.12 o 
  11   1   5      616.13      578.92     27.77 o 
  12   1   5     1615.78     1525.55     54.94 o 
  13   1   5       10.04       14.48      8.37 o 
  14   1   5      699.06      689.94     24.36 o 
  15   1   5       53.96       45.21      9.12 o 
  16   1   5      356.35      331.67     26.36 o 
  17   1   5        8.06      -12.50     19.01 o 
  18   1   5      213.06      235.45     36.07 o 
  19   1   5        0.83       49.23     25.98 o 
   1   2   5     2962.83     2885.89     73.95 o 
   2   2   5     3978.27     4126.74    103.88 o 
   3   2   5     1023.09      915.16     29.10 o 
   4   2   5     2585.46     2455.99     64.62 o 
   5   2   5     1734.96     1769.68     33.95 o 
   6   2   5      912.92      954.82     19.85 o 
   7   2   5      287.97      308.97      8.99 o 
   8   2   5      180.71      196.72     14.07 o 
   9   2   5      100.56      110.38      8.28 o 
  10   2   5      103.90      113.98     10.03 o 
  11   2   5      160.34      151.37     32.88 o 
  12   2   5       65.43       65.20     12.51 o 
  13   2   5      118.42      107.89     22.66 o 
  14   2   5      103.01       89.99     24.09 o 
  15   2   5       53.08      103.79     25.07 o 
  16   2   5       51.14       62.05     23.83 o 
  17   2   5       15.77        5.01     21.36 o 
  18   2   5        3.64        2.34     22.07 o 
   0   3   5    12730.64    12492.12    378.52 o 
   1   3   5      462.43      448.59     14.32 o 
   2   3   5     6278.02     6135.47    161.30 o 
   3   3   5     1193.03     1273.15     24.96 o 
   4   3   5     7792.54     7654.01    149.05 o 
   5   3   5      110.31      133.59      6.68 o 
   6   3   5     4730.80     4637.09     83.06 o 
   7   3   5      216.87      214.23      7.76 o 
   8   3   5     3613.28     3361.21     93.67 o 
   9   3   5       68.76       66.51      9.83 o 
  10   3   5     1331.21     1325.17     50.56 o 
  11   3   5      111.57       94.28     18.88 o 
  12   3   5      778.44      796.14     51.57 o 
  13   3   5        7.83      -11.20     14.13 o 
  14   3   5      805.08      870.63     57.04 o 
  15   3   5        5.43       22.92     20.05 o 
  16   3   5      409.22      409.04     42.71 o 
  17   3   5        3.28       -7.49     18.95 o 
  18   3   5      184.50      196.90     36.92 o 
   1   4   5     1132.53     1267.85     25.03 o 
   2   4   5      602.39      634.37     15.26 o 
   3   4   5      126.22      128.15      5.59 o 
   4   4   5     1112.16     1164.94     26.23 o 
   5   4   5     3355.69     3456.11     68.79 o 
   6   4   5       18.85       25.09      4.37 o 
   7   4   5      436.46      440.14     18.28 o 
   8   4   5       85.19       93.21      9.46 o 
   9   4   5       89.15       75.36      9.22 o 
  10   4   5       51.43       58.13      9.40 o 
  11   4   5       10.73        9.34      8.26 o 
  12   4   5       28.18       35.29     12.14 o 
  13   4   5      220.32      226.23     18.97 o 
  14   4   5       34.16       56.45     23.57 o 
  15   4   5      121.93      127.95     29.04 o 
  16   4   5       83.28       95.23     16.05 o 
  17   4   5      162.32      158.55     34.64 o 
  18   4   5       19.18        5.73     26.05 o 
   0   5   5     1166.14     1095.06     28.25 o 
   1   5   5      592.63      653.30     15.46 o 
   2   5   5     3443.51     3417.68     68.07 o 
   3   5   5      468.99      461.62     12.30 o 
   4   5   5     2421.25     2489.46     47.86 o 
   5   5   5      665.73      646.90     17.48 o 
   6   5   5     2192.04     2200.51     51.14 o 
   7   5   5       30.82       29.04      5.83 o 
   8   5   5     1025.16     1022.57     32.81 o 
   9   5   5        4.97        1.59      7.07 o 
  10   5   5     1543.36     1504.25     58.96 o 
  11   5   5       56.74       45.35      9.96 o 
  12   5   5      606.68      581.51     25.74 o 
  13   5   5       28.62       30.56     13.56 o 
  14   5   5      269.84      249.38     22.22 o 
  15   5   5       29.54        2.90     12.50 o 
  16   5   5      148.68      135.14     34.02 o 
  17   5   5       10.11       -3.30     16.02 o 
   1   6   5     2100.68     2043.26     43.58 o 
   2   6   5       59.77       57.22      5.99 o 
   3   6   5     2614.69     2554.04     59.91 o 
   4   6   5      111.27      125.05      7.45 o 
   5   6   5     1031.70     1036.81     25.08 o 
   6   6   5      527.69      513.50     19.09 o 
   7   6   5      263.53      293.80     17.19 o 
   8   6   5       58.53       55.46      9.85 o 
   9   6   5      227.44      208.45     14.97 o 
  10   6   5        8.40        5.96      8.84 o 
  11   6   5      295.66      314.98     18.55 o 
  12   6   5       36.51       36.40     10.95 o 
  13   6   5      194.08      207.00     24.73 o 
  14   6   5       18.66        1.49     32.36 o 
  15   6   5      158.27      172.34     20.85 o 
  16   6   5        3.52       24.39     15.75 o 
   0   7   5     2127.13     2187.26     74.39 o 
   1   7   5      122.64      124.29      8.27 o 
   2   7   5     1645.03     1658.37     36.87 o 
   3   7   5      234.62      251.01     12.56 o 
   4   7   5      918.99      922.22     26.83 o 
   5   7   5      536.91      517.50     16.04 o 
   6   7   5      396.63      392.62     15.74 o 
   7   7   5      263.97      260.74     13.24 o 
   8   7   5      231.13      228.06     12.58 o 
   9   7   5      124.72      136.67     13.49 o 
  10   7   5      243.92      255.96     17.56 o 
  11   7   5       92.37      110.28     14.19 o 
  12   7   5      348.39      371.34     24.54 o 
  13   7   5       46.07       38.33     12.83 o 
  14   7   5      192.09      182.39     22.22 o 
  15   7   5        9.33       -5.57     15.49 o 
   1   8   5      934.67      909.70     23.83 o 
   2   8   5       67.27       79.74      7.94 o 
   3   8   5      293.62      291.09     14.49 o 
   4   8   5      124.90      119.73     12.97 o 
   5   8   5      370.66      402.54     21.01 o 
   6   8   5        9.50       17.74     18.55 o 
   7   8   5      408.13      389.87     20.14 o 
   8   8   5      109.51      100.53     10.44 o 
   9   8   5      419.65      493.25     23.06 o 
  10   8   5      157.08      142.92     15.10 o 
  11   8   5      231.85      238.17     18.65 o 
  12   8   5        4.13       13.78     12.20 o 
  13   8   5      135.94      140.13     17.35 o 
  14   8   5        1.07      -13.16     15.17 o 
   0   9   5      370.51      367.37     23.05 o 
   1   9   5       41.81       30.68      8.61 o 
   2   9   5      243.92      268.85     14.32 o 
   3   9   5       30.55       37.18     14.56 o 
   4   9   5      256.05      241.28     16.86 o 
   5   9   5       55.67       56.03     11.98 o 
   6   9   5      147.61      151.60     15.41 o 
   7   9   5        2.97       17.76     10.69 o 
   8   9   5      233.98      252.58     18.73 o 
   9   9   5       34.70       58.31     17.16 o 
  10   9   5       72.76       69.11     13.19 o 
  11   9   5        5.43       -2.33     11.58 o 
  12   9   5       35.93       34.64     21.00 o 
   1  10   5      285.44      289.22     19.98 o 
   2  10   5       26.24       11.63      9.11 o 
   3  10   5      377.37      397.34     26.61 o 
   4  10   5       25.64       37.48     14.81 o 
   5  10   5      413.15      457.44     29.42 o 
   6  10   5        9.76       -0.47     13.65 o 
   7  10   5      309.62      341.89     26.53 o 
   8  10   5        1.78       -8.84     15.22 o 
   9  10   5      196.15      239.62     37.38 o 
  10  10   5       15.16       27.87     27.67 o 
   0  11   5       15.01       25.89     32.78 o 
   1  11   5        9.88       10.25      9.79 o 
   2  11   5       45.59       39.81     10.79 o 
   3  11   5       50.60       36.89     16.10 o 
   4  11   5       23.81       -3.54     14.98 o 
   5  11   5       18.50       -4.30     20.05 o 
   6  11   5       32.60       15.76     21.29 o 
   7  11   5        8.80        0.39     20.71 o 
   1  12   5       73.36       74.00     16.65 o 
   2  12   5       20.53       27.43     15.08 o 
   2   0   6     7861.35     7839.89    246.14 o 
   4   0   6    12090.57    11407.36    348.21 o 
   8   0   6    12216.27    12162.30    363.51 o 
  10   0   6     2414.59     2457.57    112.26 o 
  12   0   6      187.67      200.09     23.51 o 
  14   0   6      399.24      371.80     36.40 o 
  16   0   6      500.66      495.64     43.95 o 
  18   0   6      275.47      332.47     38.55 o 
   1   1   6      645.64      548.74     18.25 o 
   2   1   6       39.36       49.61      7.67 o 
   3   1   6     6590.15     6264.26    159.26 o 
   4   1   6      557.85      552.06     18.07 o 
   5   1   6      528.72      559.07     16.19 o 
   6   1   6     1114.96     1139.06     25.75 o 
   7   1   6      145.20      150.90      6.89 o 
   8   1   6      692.80      735.27     18.47 o 
   9   1   6       92.99       95.99      7.48 o 
  10   1   6      677.64      683.90     29.35 o 
  11   1   6       19.19       14.43      9.84 o 
  12   1   6      201.87      187.31     17.28 o 
  13   1   6      824.17      791.83     40.56 o 
  14   1   6       20.70       30.94     13.16 o 
  15   1   6       22.46        3.84     13.19 o 
  16   1   6       33.29       28.32     20.84 o 
  17   1   6        1.01        5.47     20.05 o 
  18   1   6        9.64       -0.59     23.51 o 
   0   2   6     9067.41     8290.49    374.34 o 
   1   2   6       95.60      132.45     12.05 o 
   2   2   6     8244.42     7774.12    190.67 o 
   3   2   6     3023.07     3012.51     68.92 o 
   4   2   6     8063.75     7993.00    140.20 o 
   5   2   6      845.10      882.01     20.81 o 
   6   2   6     4893.89     4662.76     84.59 o 
   7   2   6      106.08      115.34      5.74 o 
   8   2   6     3653.12     3578.05     72.30 o 
   9   2   6      340.25      339.23     11.95 o 
  10   2   6     3468.22     3401.54     88.65 o 
  11   2   6      278.91      264.08     25.00 o 
  12   2   6     1064.25     1139.61     64.20 o 
  13   2   6       20.42        1.50     16.99 o 
  14   2   6      853.69      778.17     56.06 o 
  15   2   6       22.40      -14.00     17.39 o 
  16   2   6      364.81      286.17     36.53 o 
  17   2   6        9.38       23.31     21.42 o 
  18   2   6      163.42      184.92     33.99 o 
   1   3   6     3164.37     3386.43     66.69 o 
   2   3   6     2848.46     2992.29     59.21 o 
   3   3   6     1958.59     2004.20     37.19 o 
   4   3   6     2501.87     2546.51     52.28 o 
   5   3   6      962.49      957.11     23.86 o 
   6   3   6      764.74      760.04     17.46 o 
   7   3   6       55.13       61.66      5.75 o 
   8   3   6       58.11       70.81      8.25 o 
   9   3   6      136.84      163.14     17.75 o 
  10   3   6       75.24       91.64     16.08 o 
  11   3   6       60.67       49.94     11.48 o 
  12   3   6       63.23       69.07     12.74 o 
  13   3   6       64.30       62.91     13.22 o 
  14   3   6       11.11       18.95     20.51 o 
  15   3   6       18.15       50.79     23.44 o 
  16   3   6       40.82       56.39     24.74 o 
  17   3   6       18.92       28.52     25.20 o 
  18   3   6       11.27       12.31     25.07 o 
   0   4   6     1322.86     1322.35     33.38 o 
   1   4   6      562.63      652.56     14.18 o 
   2   4   6     4031.99     3928.05     72.21 o 
   3   4   6      459.53      475.63     15.01 o 
   4   4   6     3062.27     2982.54     62.85 o 
   5   4   6       88.50       86.43      5.88 o 
   6   4   6     3291.95     3127.55     64.27 o 
   7   4   6       78.23       92.69      9.04 o 
   8   4   6     2391.63     2335.69     62.21 o 
   9   4   6        0.14       -6.57      6.57 o 
  10   4   6      886.93      885.16     30.06 o 
  11   4   6       61.89       47.85      9.87 o 
  12   4   6      900.27      927.03     39.77 o 
  13   4   6        6.50       -1.31     30.15 o 
  14   4   6      395.25      404.35     26.76 o 
  15   4   6       29.10       14.42     17.81 o 
  16   4   6      276.04      330.52     41.48 o 
  17   4   6       18.10       15.12     15.57 o 
   1   5   6      625.51      635.37     15.76 o 
   2   5   6      471.14      511.31     13.41 o 
   3   5   6     1464.23     1415.61     27.44 o 
   4   5   6      277.59      278.06      9.52 o 
   5   5   6      258.17      237.89     10.05 o 
   6   5   6        6.18        4.38      5.13 o 
   7   5   6      984.01      971.85     31.70 o 
   8   5   6       76.95       72.95      9.58 o 
   9   5   6       87.36       85.53     10.87 o 
  10   5   6       31.56       22.67      9.10 o 
  11   5   6      116.03      117.14     12.68 o 
  12   5   6       53.22       55.26     13.00 o 
  13   5   6      323.97      359.99     23.71 o 
  14   5   6       20.76       25.59     13.39 o 
  15   5   6      180.71      177.37     40.17 o 
  16   5   6       55.48       51.68     25.10 o 
  17   5   6       56.42       63.13     17.20 o 
   0   6   6     6833.19     6972.15    208.44 o 
   1   6   6      191.23      176.07      8.85 o 
   2   6   6     2135.83     2151.43     45.32 o 
   3   6   6      110.40      118.16      7.47 o 
   4   6   6      720.38      679.00     18.55 o 
   5   6   6      115.80      113.49      8.98 o 
   6   6   6      426.06      440.95     15.63 o 
   7   6   6      395.25      406.48     15.60 o 
   8   6   6      959.16      941.28     31.79 o 
   9   6   6       36.24       24.06     15.62 o 
  10   6   6      825.13      842.32     30.81 o 
  11   6   6       17.91        3.02      9.89 o 
  12   6   6      450.42      422.44     22.31 o 
  13   6   6       19.84       12.69     25.82 o 
  14   6   6      237.44      245.69     41.09 o 
  15   6   6        9.17       -7.11     14.42 o 
  16   6   6       52.66       41.43     17.17 o 
   1   7   6     2880.87     2794.70     58.23 o 
   2   7   6       49.90       49.98      8.04 o 
   3   7   6      498.10      483.85     18.54 o 
   4   7   6       16.97       15.20      7.05 o 
   5   7   6       16.19       11.40      7.17 o 
   6   7   6       32.89       33.73      8.15 o 
   7   7   6       52.44       54.69      8.29 o 
   8   7   6       23.65       20.87      9.63 o 
   9   7   6      864.05      846.37     31.76 o 
  10   7   6       87.43      112.32     13.81 o 
  11   7   6      493.09      569.20     46.24 o 
  12   7   6      104.99       93.31     14.60 o 
  13   7   6      374.69      372.76     22.62 o 
  14   7   6        5.53        9.37     15.44 o 
  15   7   6      114.31      113.68     20.10 o 
   0   8   6      852.62      887.17     37.56 o 
   1   8   6       41.51       51.70      7.74 o 
   2   8   6      984.94      993.02     25.56 o 
   3   8   6       11.38       10.23      7.43 o 
   4   8   6      304.85      316.88     15.57 o 
   5   8   6      142.64      144.83     13.72 o 
   6   8   6      358.29      383.99     25.02 o 
   7   8   6       28.73       24.35     10.15 o 
   8   8   6      158.68      151.78     11.84 o 
   9   8   6       72.46       81.85     14.09 o 
  10   8   6      121.42      129.36     14.77 o 
  11   8   6       23.26       25.43     11.72 o 
  12   8   6      201.97      202.70     18.68 o 
  13   8   6        8.61       12.43     13.11 o 
  14   8   6      118.36      120.98     34.31 o 
   1   9   6      425.12      418.89     18.14 o 
   2   9   6       51.43       35.80      8.89 o 
   3   9   6      511.37      472.74     19.95 o 
   4   9   6       14.73        5.53     10.05 o 
   5   9   6      368.45      394.20     21.53 o 
   6   9   6       36.14       28.76     11.32 o 
   7   9   6      411.09      460.61     23.84 o 
   8   9   6       37.79       44.78     12.65 o 
   9   9   6      173.18      212.47     24.82 o 
  10   9   6       12.28        8.67     11.43 o 
  11   9   6       54.18       64.04     13.84 o 
  12   9   6        4.54        2.34     17.97 o 
   0  10   6      221.14      242.99     41.02 o 
   1  10   6        0.89       -2.89      8.37 o 
   2  10   6       97.29      109.59     11.68 o 
   3  10   6       47.64       47.39     12.48 o 
   4  10   6      113.82      115.98     18.82 o 
   5  10   6       35.45       41.14     19.24 o 
   6  10   6       83.87       69.67     16.83 o 
   7  10   6        5.18       -3.67     11.59 o 
   8  10   6       13.85       17.91     18.92 o 
   9  10   6       10.93       14.78     25.13 o 
  10  10   6       21.17       27.74     29.11 o 
   1  11   6      145.16      127.58     13.62 o 
   2  11   6       12.61        4.27     11.26 o 
   3  11   6      129.75      147.76     20.80 o 
   4  11   6       17.74        2.02     20.90 o 
   5  11   6      250.59      296.79     32.88 o 
   6  11   6        2.32        9.90     20.64 o 
   7  11   6      183.81      182.38     29.37 o 
   2   0   7     2843.58     2768.41     88.86 o 
   4   0   7      974.39     1054.79     38.10 o 
   6   0   7     2363.04     2443.67     64.99 o 
   8   0   7      117.19      110.11      8.49 o 
  10   0   7      365.67      416.46     31.71 o 
  12   0   7       58.92       64.53     17.97 o 
  14   0   7       58.46       78.72     21.75 o 
  16   0   7      105.44       44.99     22.01 o 
  18   0   7       49.88       -4.82     21.62 o 
   0   1   7     1602.27     1486.24     51.04 o 
   1   1   7     4919.25     4950.00    127.84 o 
   2   1   7     6996.62     6760.31    170.73 o 
   3   1   7     1211.86     1262.70     36.11 o 
   4   1   7     7244.29     7096.94    153.07 o 
   5   1   7      466.38      548.19     14.11 o 
   6   1   7     5416.36     5575.29    121.15 o 
   7   1   7      476.73      495.12     12.60 o 
   8   1   7     4259.15     4122.40     74.92 o 
   9   1   7      286.12      309.13     13.88 o 
  10   1   7     1842.75     1803.55     50.42 o 
  11   1   7       11.27       14.20      9.17 o 
  12   1   7     1972.78     2069.57     68.04 o 
  13   1   7      101.64       73.77     26.34 o 
  14   1   7      911.06      940.18     41.71 o 
  15   1   7       59.26       42.71     20.97 o 
  16   1   7      175.86      145.27     29.11 o 
  17   1   7       40.88        7.68     20.90 o 
  18   1   7      163.45      169.42     33.53 o 
   1   2   7     1189.89     1198.36     45.49 o 
   2   2   7      605.58      610.43     20.39 o 
   3   2   7      306.63      323.11      9.15 o 
   4   2   7      714.95      715.25     16.15 o 
   5   2   7      464.61      460.63     11.94 o 
   6   2   7      341.39      361.64     10.32 o 
   7   2   7      159.77      168.89      6.97 o 
   8   2   7       58.19       48.26      5.99 o 
   9   2   7       35.41       34.48      6.79 o 
  10   2   7      258.70      264.51     13.88 o 
  11   2   7       41.85       38.70     10.37 o 
  12   2   7       60.31       65.75     12.17 o 
  13   2   7       53.34       62.70     21.49 o 
  14   2   7       29.14       25.33     19.99 o 
  15   2   7       67.94       55.35     22.46 o 
  16   2   7        5.20        2.34     21.10 o 
  17   2   7       16.08        4.04     22.14 o 
  18   2   7        3.15       -5.08     23.05 o 
   0   3   7     2363.51     2247.70     63.55 o 
   1   3   7     1453.18     1496.44     32.10 o 
   2   3   7     6601.44     6254.26    121.34 o 
   3   3   7     3067.81     3245.57     59.10 o 
   4   3   7    10769.01    10689.82    183.52 o 
   5   3   7      121.05      132.65      7.21 o 
   6   3   7     2532.94     2407.73     50.03 o 
   7   3   7       41.47       48.86      6.22 o 
   8   3   7     3043.34     2972.83     78.85 o 
   9   3   7      374.99      379.78     17.04 o 
  10   3   7     1465.79     1469.10     43.79 o 
  11   3   7      129.93      146.05     14.76 o 
  12   3   7      551.81      536.71     28.34 o 
  13   3   7        0.73       -6.80     14.52 o 
  14   3   7      529.96      496.30     29.57 o 
  15   3   7       37.35       42.00     13.87 o 
  16   3   7      208.53      187.20     34.12 o 
  17   3   7        6.79       28.13     25.33 o 
  18   3   7      149.66      169.29     35.49 o 
   1   4   7      104.34       94.18      5.24 o 
   2   4   7       59.02       54.51      6.02 o 
   3   4   7     1476.11     1460.50     31.72 o 
   4   4   7     1043.19     1031.55     23.63 o 
   5   4   7      844.67      803.24     19.51 o 
   6   4   7       41.16       44.24      5.08 o 
   7   4   7      307.28      305.27     15.64 o 
   8   4   7      152.76      161.35     13.06 o 
   9   4   7      926.57      990.35     32.63 o 
  10   4   7       43.49       52.38      9.68 o 
  11   4   7       11.21        7.47      8.47 o 
  12   4   7       15.94       16.54     11.34 o 
  13   4   7      126.71      111.91     21.39 o 
  14   4   7      146.06      182.89     18.56 o 
  15   4   7      194.22      220.88     25.30 o 
  16   4   7       58.70       59.71     16.74 o 
  17   4   7      104.45       98.36     30.21 o 
   0   5   7     6790.72     6999.42    210.46 o 
   1   5   7       60.57       59.99      5.75 o 
   2   5   7     4199.75     4165.37     79.43 o 
   3   5   7       31.47       25.95      4.53 o 
   4   5   7      473.49      448.71     17.31 o 
   5   5   7      125.86      127.70      7.68 o 
   6   5   7      955.39      942.63     26.42 o 
   7   5   7       42.90       44.34      8.33 o 
   8   5   7      987.78      947.83     32.71 o 
   9   5   7       86.43       87.67     13.13 o 
  10   5   7     1110.82     1087.57     36.36 o 
  11   5   7       47.20       46.40     10.63 o 
  12   5   7      586.01      554.86     25.02 o 
  13   5   7        0.17       -3.96     14.85 o 
  14   5   7      368.84      302.30     24.35 o 
  15   5   7       23.90       14.76     14.63 o 
  16   5   7      248.24      258.97     24.51 o 
  17   5   7        0.75       -6.19     20.05 o 
   1   6   7     1429.16     1376.25     31.14 o 
   2   6   7      165.89      183.26      9.09 o 
   3   6   7     1796.44     1861.36     40.73 o 
   4   6   7        1.04       -4.36      4.61 o 
   5   6   7      364.69      344.20     13.89 o 
   6   6   7       36.43       34.12      6.86 o 
   7   6   7      494.37      547.89     17.52 o 
   8   6   7      101.26       93.57     11.59 o 
   9   6   7      200.13      201.61     19.68 o 
  10   6   7       10.97        2.08      9.56 o 
  11   6   7      127.85      123.51     14.13 o 
  12   6   7       32.28       33.09     18.15 o 
  13   6   7      172.04      180.07     20.01 o 
  14   6   7       43.08       37.08     22.89 o 
  15   6   7       89.26       96.62     19.24 o 
  16   6   7        5.85        9.15     16.83 o 
   0   7   7     2262.44     2220.21     75.15 o 
   1   7   7      148.22      131.22      8.82 o 
   2   7   7      937.00      920.77     25.95 o 
   3   7   7        9.20       20.08      6.14 o 
   4   7   7      577.67      587.51     25.45 o 
   5   7   7       52.18       46.10      9.79 o 
   6   7   7      593.20      599.79     20.14 o 
   7   7   7        4.32       -0.46      6.63 o 
   8   7   7      356.02      374.89     19.38 o 
   9   7   7       88.93       68.14     11.82 o 
  10   7   7      324.92      334.48     24.95 o 
  11   7   7      113.28      142.19     16.15 o 
  12   7   7      232.66      234.74     19.13 o 
  13   7   7        6.26       -3.84     11.54 o 
  14   7   7       64.79       87.52     18.26 o 
  15   7   7       17.53       18.36     17.08 o 
   1   8   7      998.62      986.39     28.95 o 
   2   8   7       13.53       15.93      6.87 o 
   3   8   7      439.51      435.66     16.79 o 
   4   8   7      159.41      151.74     12.00 o 
   5   8   7      168.77      150.99     14.02 o 
   6   8   7       25.51        1.08      9.40 o 
   7   8   7      318.60      337.27     27.33 o 
   8   8   7       32.64       27.46     14.82 o 
   9   8   7      309.11      353.01     25.54 o 
  10   8   7       32.55       24.50     11.67 o 
  11   8   7      348.77      346.92     21.67 o 
  12   8   7        6.41        6.61     12.20 o 
  13   8   7      157.19      144.22     17.90 o 
   0   9   7      181.50      160.14     20.61 o 
   1   9   7       89.45       69.84     10.04 o 
   2   9   7      169.80      173.57     11.17 o 
   3   9   7      100.79       97.40     11.28 o 
   4   9   7      255.44      287.65     18.77 o 
   5   9   7        1.32        3.36     10.46 o 
   6   9   7      130.75      140.14     15.32 o 
   7   9   7       49.05       38.28     14.14 o 
   8   9   7      169.40      181.25     28.78 o 
   9   9   7       15.07       -1.88     15.80 o 
  10   9   7      105.31      101.16     21.47 o 
  11   9   7       10.50      -10.64     14.32 o 
  12   9   7       36.37       40.60     16.34 o 
   1  10   7      218.52      233.28     14.57 o 
   2  10   7       13.94       -0.68      8.74 o 
   3  10   7      304.95      320.62     20.25 o 
   4  10   7       31.32       41.05     15.43 o 
   5  10   7      200.36      217.16     22.54 o 
   6  10   7        6.45        6.94     12.40 o 
   7  10   7      165.53      165.79     18.75 o 
   8  10   7       32.66       23.64     25.33 o 
   9  10   7      182.80      222.88     38.09 o 
   0  11   7       55.85       75.52     17.05 o 
   1  11   7        2.61       -3.71     10.03 o 
   2  11   7       54.26       60.65     11.71 o 
   3  11   7       12.31       -4.40     11.48 o 
   4  11   7       45.77       52.87     23.05 o 
   5  11   7        8.78       32.56     20.97 o 
   6  11   7       62.23       79.96     25.00 o 
   7  11   7        4.43       -4.17     21.36 o 
   0   0   8    15044.85    14223.03    604.71 o 
   2   0   8     1969.46     1831.04     64.30 o 
   4   0   8    16345.72    16645.79    401.51 o 
   6   0   8    12137.63    12248.11    264.85 o 
   8   0   8     2709.07     2719.20     68.96 o 
  10   0   8      817.33      840.29     48.70 o 
  12   0   8     1027.68     1057.05     60.56 o 
  14   0   8      878.72      925.72     58.60 o 
  16   0   8      276.06      246.65     35.49 o 
   1   1   8      721.79      741.99     20.81 o 
   2   1   8     3084.98     3082.89     82.71 o 
   3   1   8      480.40      517.13     15.61 o 
   4   1   8      326.90      319.58     10.37 o 
   5   1   8      358.49      381.22     11.84 o 
   6   1   8      231.30      244.89      9.32 o 
   7   1   8       10.12       11.25      3.36 o 
   8   1   8       36.67       42.60      5.54 o 
   9   1   8      275.12      281.51     12.21 o 
  10   1   8      597.84      580.12     21.61 o 
  11   1   8      166.80      167.39     11.99 o 
  12   1   8       40.09       42.37     28.98 o 
  13   1   8       54.02       65.23     14.49 o 
  14   1   8        0.14      -16.34     16.34 o 
  15   1   8       71.36       55.41     23.18 o 
  16   1   8       66.27       53.78     23.96 o 
  17   1   8       51.44       65.63     26.11 o 
  18   1   8       21.24       41.87     26.57 o 
   0   2   8     1700.63     1574.72     53.97 o 
   1   2   8      304.78      304.66     13.25 o 
   2   2   8     4335.04     4047.50     71.19 o 
   3   2   8     2337.62     2380.68     49.36 o 
   4   2   8     2055.15     1958.66     42.32 o 
   5   2   8      461.37      507.04     13.15 o 
   6   2   8     4149.89     4068.43     80.55 o 
   7   2   8      304.65      353.54     11.60 o 
   8   2   8     3949.09     3842.12     84.13 o 
   9   2   8       84.50       95.13      9.46 o 
  10   2   8     1831.46     1900.61     53.20 o 
  11   2   8       58.25       54.96     25.36 o 
  12   2   8     1218.53     1212.54     73.19 o 
  13   2   8       24.36       22.89     11.31 o 
  14   2   8      526.96      584.65     45.97 o 
  15   2   8        5.57       -6.51     18.23 o 
  16   2   8      268.63      260.00     35.88 o 
  17   2   8        4.51      -17.26     21.23 o 
  18   2   8      181.03      150.80     33.99 o 
   1   3   8      357.12      333.85     11.78 o 
   2   3   8     1519.14     1584.58     31.17 o 
   3   3   8     1227.94     1263.85     23.20 o 
   4   3   8      552.31      533.11     13.13 o 
   5   3   8      153.65      164.50      7.54 o 
   6   3   8      393.73      396.10     14.49 o 
   7   3   8      459.17      480.15     15.87 o 
   8   3   8       20.04       13.48     10.01 o 
   9   3   8      329.50      320.54     16.22 o 
  10   3   8      315.93      338.24     17.45 o 
  11   3   8      283.73      267.58     19.49 o 
  12   3   8       12.41       21.95     11.28 o 
  13   3   8      112.30      116.90     15.87 o 
  14   3   8       75.41       86.95     20.67 o 
  15   3   8       35.13       38.87     13.83 o 
  16   3   8       86.35       88.13     16.68 o 
  17   3   8       27.04       80.81     29.17 o 
   0   4   8     6327.76     6674.13    170.44 o 
   1   4   8       20.34       12.66      4.43 o 
   2   4   8     4270.92     4191.58     92.24 o 
   3   4   8      553.52      561.14     13.66 o 
   4   4   8     3222.36     3117.55     57.90 o 
   5   4   8      215.91      214.16      9.02 o 
   6   4   8     3147.62     3107.59     70.30 o 
   7   4   8      343.75      306.05     15.67 o 
   8   4   8     2583.37     2505.32     69.04 o 
   9   4   8       32.25       35.37     12.73 o 
  10   4   8     1022.56     1047.81     35.47 o 
  11   4   8        8.89       12.79      9.07 o 
  12   4   8      280.04      305.84     41.02 o 
  13   4   8      115.68      123.06     26.27 o 
  14   4   8      308.19      331.53     23.63 o 
  15   4   8       68.43       59.65     15.55 o 
  16   4   8      264.73      269.78     24.19 o 
  17   4   8       26.20        9.87     23.54 o 
   1   5   8      556.10      544.34     16.20 o 
   2   5   8       57.27       57.59      6.02 o 
   3   5   8     1231.04     1232.50     27.39 o 
   4   5   8      189.07      174.62      9.29 o 
   5   5   8     1865.59     1845.59     40.70 o 
   6   5   8      270.17      274.97     12.22 o 
   7   5   8      498.85      489.97     24.25 o 
   8   5   8       86.08       74.81     11.69 o 
   9   5   8       72.91       84.30     11.08 o 
  10   5   8       75.70       80.32     11.25 o 
  11   5   8      264.03      288.11     18.03 o 
  12   5   8       51.90       63.10     12.04 o 
  13   5   8      173.11      203.62     20.51 o 
  14   5   8       23.92       45.70     26.44 o 
  15   5   8       55.04       63.51     17.21 o 
  16   5   8       17.14       11.63     16.73 o 
   0   6   8     3162.98     3173.74    101.53 o 
   1   6   8        2.64        7.78      5.34 o 
   2   6   8     2647.13     2621.82     54.80 o 
   3   6   8        8.82       10.89      5.49 o 
   4   6   8      323.57      334.74     13.42 o 
   5   6   8       42.09       29.79      6.57 o 
   6   6   8        1.64        7.35      6.17 o 
   7   6   8      113.33       97.77     11.04 o 
   8   6   8      943.55      913.08     38.17 o 
   9   6   8        6.08        8.69      9.13 o 
  10   6   8      970.97      940.34     63.96 o 
  11   6   8       64.15       71.70     15.74 o 
  12   6   8      454.65      477.19     24.09 o 
  13   6   8       17.31       23.79     13.58 o 
  14   6   8      160.71      148.33     20.26 o 
  15   6   8       28.73       17.24     15.74 o 
  16   6   8       61.65       59.84     23.38 o 
   1   7   8     1709.14     1654.64     37.87 o 
   2   7   8        3.11        6.60      6.11 o 
   3   7   8      679.15      655.93     19.08 o 
   4   7   8        0.21       -8.63      9.11 o 
   5   7   8       92.09       96.63     14.47 o 
   6   7   8      207.34      210.11     11.56 o 
   7   7   8       20.13       19.22      7.51 o 
   8   7   8       71.27       77.22     11.58 o 
   9   7   8      205.19      199.93     16.02 o 
  10   7   8       33.59       33.59     11.46 o 
  11   7   8      374.19      395.17     22.99 o 
  12   7   8       21.35        9.92     11.75 o 
  13   7   8      305.47      287.44     28.08 o 
  14   7   8       14.53       -5.96     15.25 o 
   0   8   8      315.55      321.58     34.74 o 
   1   8   8        4.21       -2.43      7.24 o 
   2   8   8      572.11      571.76     19.46 o 
   3   8   8       91.66       95.63      9.12 o 
   4   8   8      425.98      415.00     18.18 o 
   5   8   8        4.26        0.06      9.65 o 
   6   8   8      192.15      235.41     16.44 o 
   7   8   8      119.48      118.24     18.51 o 
   8   8   8      147.73      177.17     21.89 o 
   9   8   8       60.46       80.92     13.33 o 
  10   8   8      224.53      245.45     18.24 o 
  11   8   8       25.95        7.55     12.01 o 
  12   8   8       99.44       77.06     14.92 o 
  13   8   8        8.33        8.00     13.32 o 
   1   9   8      174.36      184.03     12.79 o 
   2   9   8       74.77       89.50     10.15 o 
   3   9   8      666.04      660.25     21.05 o 
   4   9   8       10.62       -8.65      8.65 o 
   5   9   8      509.82      525.56     25.49 o 
   6   9   8        8.19        1.35     10.75 o 
   7   9   8      306.05      281.76     23.01 o 
   8   9   8       18.52        3.36     16.37 o 
   9   9   8      257.25      252.14     57.82 o 
  10   9   8       12.83      -16.39     16.39 o 
  11   9   8      101.19      138.11     34.44 o 
   0  10   8      355.35      372.35     25.51 o 
   1  10   8        7.85        2.73      8.78 o 
   2  10   8      160.76      182.82     13.77 o 
   3  10   8       13.21       -1.12      9.27 o 
   4  10   8       76.74       73.08     30.21 o 
   5  10   8       11.91       11.86     12.36 o 
   6  10   8       80.99       83.54     14.90 o 
   7  10   8       13.81        6.49     15.01 o 
   8  10   8       26.28       45.32     27.41 o 
   9  10   8        7.16      -25.39     25.39 o 
   1  11   8      142.05      145.14     14.21 o 
   2  11   8       10.62       16.94     10.37 o 
   3  11   8      111.36      112.95     16.84 o 
   4  11   8       32.55       48.31     23.51 o 
   5  11   8       80.37       98.32     24.68 o 
   6  11   8        0.90       10.35     21.75 o 
   2   0   9     4121.79     4432.67    113.60 o 
   4   0   9     3849.11     4050.11    104.51 o 
   6   0   9       34.96       43.77      5.60 o 
   8   0   9       59.81       57.52      6.53 o 
  10   0   9      124.98      141.62     13.05 o 
  12   0   9       24.47       54.04     19.21 o 
  14   0   9       87.35       57.43     22.20 o 
  16   0   9      143.25      152.43     29.69 o 
   0   1   9     7023.55     7166.83    175.06 o 
   1   1   9     1383.77     1465.86     33.64 o 
   2   1   9    11001.34    10927.15    185.26 o 
   3   1   9     1123.59     1185.55     22.50 o 
   4   1   9     3935.11     3834.23     70.93 o 
   5   1   9      225.54      217.20      7.77 o 
   6   1   9     2681.13     2547.24     45.19 o 
   7   1   9      147.11      152.09      6.48 o 
   8   1   9     3499.56     3492.92     75.12 o 
   9   1   9       25.45       32.40      7.70 o 
  10   1   9     1127.90     1173.05     36.56 o 
  11   1   9       63.15       62.99     11.79 o 
  12   1   9     1083.01     1137.13     37.70 o 
  13   1   9       21.84       26.44     19.27 o 
  14   1   9      747.96      719.57     52.74 o 
  15   1   9       10.81      -10.48     18.04 o 
  16   1   9      345.87      299.20     38.68 o 
  17   1   9       12.99       20.71     23.51 o 
  18   1   9      212.80      253.29     38.16 o 
   1   2   9     1011.37     1056.79     24.71 o 
   2   2   9     1941.82     2029.90     35.31 o 
   3   2   9      248.22      252.38      8.53 o 
   4   2   9      210.89      224.83      7.92 o 
   5   2   9      634.76      658.73     16.56 o 
   6   2   9       24.81       33.96      4.78 o 
   7   2   9      337.62      330.75     16.95 o 
   8   2   9      112.83       86.67     11.56 o 
   9   2   9        2.68        6.27      8.44 o 
  10   2   9      280.63      275.74     42.13 o 
  11   2   9       39.12       33.50     13.54 o 
  12   2   9        1.28        0.35     10.49 o 
  13   2   9       72.28       73.80     13.73 o 
  14   2   9       81.56       84.78     16.34 o 
  15   2   9       29.12       43.56     22.72 o 
  16   2   9       23.36       56.78     24.81 o 
  17   2   9        4.11       -8.33     20.97 o 
  18   2   9        1.25       31.25     27.54 o 
   0   3   9      883.10      827.46     34.23 o 
   1   3   9      259.52      265.19      9.69 o 
   2   3   9     3793.33     3651.93     73.32 o 
   3   3   9       65.25       62.23      5.00 o 
   4   3   9     5218.05     5111.10     83.48 o 
   5   3   9       38.75       40.07      5.09 o 
   6   3   9     2664.57     2681.15     50.21 o 
   7   3   9      501.62      492.90     28.90 o 
   8   3   9     4399.05     4347.89    110.39 o 
   9   3   9      428.77      424.48     18.99 o 
  10   3   9     1754.87     1783.67     52.64 o 
  11   3   9       34.29       28.92     11.76 o 
  12   3   9      493.15      443.65     27.33 o 
  13   3   9       22.77       17.13     12.99 o 
  14   3   9      163.37      177.38     21.78 o 
  15   3   9        3.67       -2.18     14.98 o 
  16   3   9      124.42      112.99     27.28 o 
  17   3   9        0.10       -3.45     14.34 o 
   1   4   9      465.73      451.82     15.87 o 
   2   4   9      550.53      549.86     15.42 o 
   3   4   9     1302.44     1302.54     26.16 o 
   4   4   9      441.97      454.77     12.14 o 
   5   4   9      873.74      873.78     18.56 o 
   6   4   9      249.56      258.93     26.57 o 
   7   4   9      240.97      251.14     14.30 o 
   8   4   9      535.55      501.28     21.43 o 
   9   4   9      535.02      549.86     22.47 o 
  10   4   9       12.45       11.00      8.60 o 
  11   4   9       40.54       48.91     18.85 o 
  12   4   9        0.50       21.46     12.47 o 
  13   4   9      398.00      432.32     49.52 o 
  14   4   9       11.03       14.73     13.49 o 
  15   4   9      129.12      107.95     18.38 o 
  16   4   9       20.80       67.18     19.89 o 
  17   4   9       16.69       12.74     15.51 o 
   0   5   9     3280.87     3204.51    104.07 o 
   1   5   9       51.34       48.49      6.13 o 
   2   5   9     2253.63     2175.49     49.36 o 
   3   5   9       65.26       56.83      6.81 o 
   4   5   9      628.09      630.28     16.71 o 
   5   5   9      381.63      394.20     18.38 o 
   6   5   9      928.99      891.53     25.02 o 
   7   5   9      207.79      185.24     15.66 o 
   8   5   9      609.49      636.99     32.69 o 
   9   5   9       63.46       72.21     10.94 o 
  10   5   9      950.60      963.75     33.69 o 
  11   5   9       16.35       17.51     10.33 o 
  12   5   9     1117.53     1187.54     47.78 o 
  13   5   9        8.83       11.27     13.03 o 
  14   5   9      525.54      539.24     32.40 o 
  15   5   9       19.90        5.36     15.06 o 
  16   5   9      186.81      201.75     23.26 o 
   1   6   9     1021.34      986.44     31.42 o 
   2   6   9        5.80        6.91      5.72 o 
   3   6   9      526.00      523.38     17.65 o 
   4   6   9        5.77       -0.89      5.89 o 
   5   6   9       66.48       54.77      9.06 o 
   6   6   9       63.06       76.93      8.16 o 
   7   6   9      447.03      425.44     20.46 o 
   8   6   9      349.81      362.45     18.83 o 
   9   6   9      327.23      331.25     18.50 o 
  10   6   9       77.48       81.97     12.70 o 
  11   6   9       48.75       50.85     12.25 o 
  12   6   9       69.20       86.32     13.49 o 
  13   6   9       72.93       93.69     29.63 o 
  14   6   9       16.15       10.68     14.51 o 
  15   6   9       70.77       51.70     18.22 o 
   0   7   9     1600.59     1560.92     57.21 o 
   1   7   9       84.43       92.12      9.07 o 
   2   7   9      762.43      783.26     22.02 o 
   3   7   9       35.08       25.51      8.02 o 
   4   7   9      510.70      512.67     18.43 o 
   5   7   9       12.88       12.33      9.80 o 
   6   7   9      628.83      643.42     28.42 o 
   7   7   9      117.52      129.95     12.63 o 
   8   7   9      399.17      433.37     26.43 o 
   9   7   9       14.83        8.42      9.92 o 
  10   7   9      229.41      230.68     17.85 o 
  11   7   9       59.33       69.66     13.79 o 
  12   7   9       80.93       68.32     14.31 o 
  13   7   9        8.52        5.73     12.50 o 
  14   7   9       26.44       11.95     17.27 o 
   1   8   9      809.37      822.08     25.98 o 
   2   8   9      131.84      126.78      9.86 o 
   3   8   9      587.36      581.13     18.94 o 
   4   8   9       45.81       54.35      9.17 o 
   5   8   9      301.18      318.79     19.02 o 
   6   8   9       27.59       14.79     10.74 o 
   7   8   9      396.08      421.94     21.75 o 
   8   8   9        7.47       -0.72     20.64 o 
   9   8   9      265.49      266.23     20.84 o 
  10   8   9       21.46       14.93     11.73 o 
  11   8   9      244.62      235.70     19.09 o 
  12   8   9       17.15        5.33     12.91 o 
  13   8   9      147.52      122.96     20.51 o 
   0   9   9      116.92      112.04     35.45 o 
   1   9   9       41.96       29.07      9.19 o 
   2   9   9      175.31      183.31     13.61 o 
   3   9   9       46.62       39.03      8.84 o 
   4   9   9      324.94      373.26     22.49 o 
   5   9   9        1.08        7.58     14.24 o 
   6   9   9      179.48      189.36     16.73 o 
   7   9   9        0.33       -9.73     13.22 o 
   8   9   9       73.91       65.90     18.82 o 
   9   9   9       17.85        3.08     16.26 o 
  10   9   9       51.30       67.65     30.15 o 
  11   9   9       15.93       30.99     30.15 o 
   1  10   9      260.10      255.46     15.77 o 
   2  10   9       34.56       25.03      9.81 o 
   3  10   9      148.48      164.13     13.55 o 
   4  10   9        5.15        3.93     12.03 o 
   5  10   9       90.34      106.25     15.43 o 
   6  10   9       13.05       18.71     14.81 o 
   7  10   9      112.55      120.70     18.95 o 
   8  10   9        1.26       33.92     27.22 o 
   9  10   9      154.53      159.53     36.92 o 
   0  11   9       57.76       75.36     25.04 o 
   1  11   9       14.21        9.44     10.72 o 
   2  11   9       43.58       39.53     12.53 o 
   3  11   9       14.49       -2.73     13.48 o 
   4  11   9       24.20      -11.59     21.03 o 
   5  11   9       14.58       44.34     23.05 o 
   0   0  10     9357.64     9689.27    266.54 o 
   2   0  10     6553.54     6516.93    161.54 o 
   4   0  10    10347.27    10170.55    213.94 o 
   6   0  10     3525.51     3573.61     82.64 o 
   8   0  10     1882.66     1931.05     52.97 o 
  10   0  10     1037.26      992.18     38.54 o 
  12   0  10     1043.51     1033.74     63.09 o 
  14   0  10      639.72      646.51     48.64 o 
   1   1  10     2405.20     2641.70     45.58 o 
   2   1  10     1279.90     1413.62     26.28 o 
   3   1  10      524.22      553.75     12.65 o 
   4   1  10      681.11      707.58     15.53 o 
   5   1  10      192.21      208.87      7.78 o 
   6   1  10       42.91       40.29      4.46 o 
   7   1  10      264.62      261.62      9.41 o 
   8   1  10      418.57      416.27     13.43 o 
   9   1  10      178.22      177.85      9.84 o 
  10   1  10      218.00      231.24     17.82 o 
  11   1  10       49.57       40.84      9.26 o 
  12   1  10       25.69       36.39     14.00 o 
  13   1  10       99.08       91.16     24.42 o 
  14   1  10      114.36      101.19     26.76 o 
  15   1  10       26.84       34.97     22.53 o 
  16   1  10       42.99       -3.65     21.68 o 
  17   1  10        9.90       33.66     25.13 o 
   0   2  10     3966.42     3776.75    104.20 o 
   1   2  10      873.79      878.62     21.03 o 
   2   2  10     3290.21     3133.29     54.91 o 
   3   2  10      381.56      411.99     12.26 o 
   4   2  10     4499.58     4408.94     88.24 o 
   5   2  10       47.33       49.00      5.34 o 
   6   2  10     2873.88     2706.92     55.32 o 
   7   2  10       19.30       24.38      5.14 o 
   8   2  10     1997.49     2083.31     81.49 o 
   9   2  10       53.66       48.26     10.94 o 
  10   2  10     1857.63     1893.00     68.18 o 
  11   2  10       13.63        4.09     10.64 o 
  12   2  10      873.06      956.35     39.55 o 
  13   2  10       81.70       73.75     18.23 o 
  14   2  10      361.26      400.27     25.34 o 
  15   2  10        5.73       10.40     13.31 o 
  16   2  10      285.55      299.07     39.07 o 
  17   2  10        5.53       -8.59     22.66 o 
   1   3  10      784.85      749.69     25.95 o 
   2   3  10       86.17       76.45      5.27 o 
   3   3  10      112.13      120.21      6.38 o 
   4   3  10       69.37       62.58      5.12 o 
   5   3  10      775.33      780.40     21.63 o 
   6   3  10       18.20       23.40      6.62 o 
   7   3  10      433.61      426.56     23.63 o 
   8   3  10        4.14        9.46      7.60 o 
   9   3  10      120.67      105.82     11.03 o 
  10   3  10      364.68      375.37     18.56 o 
  11   3  10      243.75      279.01     20.34 o 
  12   3  10       20.56       19.48     22.01 o 
  13   3  10      237.19      213.32     20.03 o 
  14   3  10       75.15       60.32     31.45 o 
  15   3  10       37.48       43.57     14.74 o 
  16   3  10       34.95       27.07     14.86 o 
  17   3  10        6.04      -11.64     15.14 o 
   0   4  10     2268.60     2254.48    102.23 o 
   1   4  10        5.44       -3.02      6.55 o 
   2   4  10     4021.42     3878.24     97.02 o 
   3   4  10       10.35       17.38      5.08 o 
   4   4  10     3847.44     3704.08     71.85 o 
   5   4  10       60.23       71.93      8.29 o 
   6   4  10     2878.53     2912.39     65.80 o 
   7   4  10       36.49       37.21      8.36 o 
   8   4  10     1009.48     1003.82     34.28 o 
   9   4  10       64.98       85.28     16.88 o 
  10   4  10      315.90      322.17     18.28 o 
  11   4  10      103.25      107.17     12.58 o 
  12   4  10      733.70      717.55     44.41 o 
  13   4  10       51.72       42.93     14.14 o 
  14   4  10      309.92      356.05     25.59 o 
  15   4  10       25.91       21.01     15.02 o 
  16   4  10      111.22       97.48     20.51 o 
   1   5  10      245.79      230.61     12.64 o 
   2   5  10      109.90      101.07     10.86 o 
   3   5  10      585.03      551.29     18.34 o 
   4   5  10       70.49       68.23      6.15 o 
   5   5  10      869.85      856.04     21.22 o 
   6   5  10      160.49      154.92     12.21 o 
   7   5  10     1462.11     1388.71     40.88 o 
   8   5  10      161.29      142.42     12.82 o 
   9   5  10       81.21       78.42     11.54 o 
  10   5  10      416.56      402.65     20.82 o 
  11   5  10       76.09       87.29     12.91 o 
  12   5  10      162.82      145.73     18.68 o 
  13   5  10       66.33       69.33     21.23 o 
  14   5  10       20.33       19.59     14.95 o 
  15   5  10       34.51       57.45     17.64 o 
  16   5  10       14.31        7.49     34.71 o 
   0   6  10     1981.84     1851.41     66.59 o 
   1   6  10       45.51       43.68      8.24 o 
   2   6  10      901.98      847.00     24.65 o 
   3   6  10       34.17       42.51      7.50 o 
   4   6  10      402.07      405.38     15.70 o 
   5   6  10      142.74      130.53      8.17 o 
   6   6  10      491.32      540.06     30.30 o 
   7   6  10       29.63        4.81     10.19 o 
   8   6  10      498.27      488.89     30.04 o 
   9   6  10       20.37       10.88      9.67 o 
  10   6  10      353.32      361.78     20.57 o 
  11   6  10       31.66       29.76     12.13 o 
  12   6  10      321.06      352.21     21.35 o 
  13   6  10        6.29       -6.64     17.03 o 
  14   6  10      232.54      254.49     24.55 o 
  15   6  10       15.71       15.70     15.89 o 
   1   7  10      966.41      938.87     29.18 o 
   2   7  10       57.69       52.76      8.62 o 
   3   7  10      427.89      433.27     17.35 o 
   4   7  10       11.12        8.07     10.88 o 
   5   7  10      292.15      303.50     17.98 o 
   6   7  10       21.69       14.14      9.13 o 
   7   7  10      281.51      261.40     16.53 o 
   8   7  10       80.70       67.84     12.05 o 
   9   7  10      316.38      327.48     19.80 o 
  10   7  10        3.49       -1.98     10.92 o 
  11   7  10      119.23      136.53     16.57 o 
  12   7  10        5.73        0.06     11.88 o 
  13   7  10       80.19      109.93     19.38 o 
  14   7  10        7.74       -1.03     15.31 o 
   0   8  10      319.84      284.79     36.76 o 
   1   8  10      107.08      117.23     10.90 o 
   2   8  10      367.24      347.60     16.81 o 
   3   8  10       25.95       32.34      8.80 o 
   4   8  10      303.81      297.29     15.55 o 
   5   8  10       63.51       49.94     11.86 o 
   6   8  10      594.43      608.14     25.99 o 
   7   8  10        1.27      -13.29     13.29 o 
   8   8  10      417.26      461.69     39.00 o 
   9   8  10       16.96       15.59     16.73 o 
  10   8  10       83.57       93.73     15.72 o 
  11   8  10       16.31       16.12     12.39 o 
  12   8  10       49.31       65.49     17.83 o 
   1   9  10      261.13      256.36     18.84 o 
   2   9  10        9.96        8.96      9.31 o 
   3   9  10      283.18      261.60     15.02 o 
   4   9  10       42.34       46.32     10.12 o 
   5   9  10      172.37      183.57     16.97 o 
   6   9  10       10.20       10.67     12.22 o 
   7   9  10      286.41      341.26     28.84 o 
   8   9  10        1.19       -5.78     20.71 o 
   9   9  10      183.51      281.94     41.02 o 
  10   9  10        0.98       -3.91     27.15 o 
   0  10  10      198.60      193.89     26.18 o 
   1  10  10       15.06        5.60      9.82 o 
   2  10  10       93.20       90.64     11.67 o 
   3  10  10        5.52        1.14      9.78 o 
   4  10  10       49.37       70.15     11.89 o 
   5  10  10        1.71        0.04     12.23 o 
   6  10  10       49.91       54.94     17.21 o 
   7  10  10       11.23       -6.12     23.70 o 
   8  10  10       54.45       60.62     29.30 o 
   1  11  10      161.84      157.17     16.80 o 
   2  11  10        6.70        2.77     11.44 o 
   3  11  10       79.20       68.82     23.96 o 
   4  11  10        7.10       28.14     18.13 o 
   2   0  11      486.82      538.95     20.09 o 
   4   0  11      151.37      145.27      9.44 o 
   6   0  11     1664.76     1640.67     46.58 o 
   8   0  11      340.21      343.35     18.64 o 
  10   0  11      101.25      117.14     13.58 o 
  12   0  11       61.83       91.09     22.07 o 
  14   0  11      119.33      139.99     27.22 o 
   0   1  11     4203.81     4081.81    131.53 o 
   1   1  11       17.00       11.15      3.26 o 
   2   1  11     3988.86     3667.06     79.49 o 
   3   1  11      911.51      905.24     23.97 o 
   4   1  11     2571.86     2392.86     46.99 o 
   5   1  11      456.48      436.75     12.92 o 
   6   1  11     3137.11     3136.50     64.15 o 
   7   1  11       46.18       37.21      5.61 o 
   8   1  11     1716.20     1685.57     40.76 o 
   9   1  11       58.78       67.26      7.65 o 
  10   1  11      635.10      644.11     24.03 o 
  11   1  11       29.45       27.47     11.23 o 
  12   1  11     1164.21     1166.60     46.34 o 
  13   1  11        1.46       -0.12     16.05 o 
  14   1  11      532.63      536.66     46.75 o 
  15   1  11       50.80       39.13     22.99 o 
  16   1  11      273.92      315.47     39.13 o 
  17   1  11       25.09       39.00     26.18 o 
   1   2  11     1058.69     1095.32     36.16 o 
   2   2  11       83.06       94.64      8.48 o 
   3   2  11      798.38      843.05     22.49 o 
   4   2  11       77.04       70.31      6.70 o 
   5   2  11      852.80      922.34     25.81 o 
   6   2  11       37.11       35.54      6.21 o 
   7   2  11       47.06       66.47      8.30 o 
   8   2  11        5.67       -4.38      7.06 o 
   9   2  11      142.27      154.80     21.91 o 
  10   2  11      552.60      508.62     27.37 o 
  11   2  11      173.24      171.08     16.50 o 
  12   2  11        3.02       10.55     11.93 o 
  13   2  11       54.54       50.25     14.03 o 
  14   2  11       19.06       19.61     13.44 o 
  15   2  11       16.01       16.21     13.20 o 
  16   2  11        2.73        0.91     13.83 o 
  17   2  11        9.96       -5.34     23.77 o 
   0   3  11     5400.26     5385.91    230.89 o 
   1   3  11       51.97       53.05      8.17 o 
   2   3  11     3442.99     3254.36     82.54 o 
   3   3  11      296.62      272.15     10.44 o 
   4   3  11     3019.90     2935.86     64.29 o 
   5   3  11      155.21      152.96      9.07 o 
   6   3  11     4291.68     4249.10     96.59 o 
   7   3  11       62.56       66.75      8.41 o 
   8   3  11     2398.04     2401.49    128.73 o 
   9   3  11       81.56      100.46     14.03 o 
  10   3  11      453.88      440.64     25.90 o 
  11   3  11       26.78       35.42     16.12 o 
  12   3  11      370.21      398.80     25.66 o 
  13   3  11        2.51       -0.32     11.34 o 
  14   3  11      298.65      289.61     23.70 o 
  15   3  11        5.35        2.29     13.09 o 
  16   3  11      207.40      235.76     23.25 o 
  17   3  11        4.28      -12.41     14.80 o 
   1   4  11       45.69       58.71      8.65 o 
   2   4  11      198.69      168.78     10.60 o 
   3   4  11      379.38      373.20     13.09 o 
   4   4  11       27.23       23.15      5.72 o 
   5   4  11      394.25      396.15     16.18 o 
   6   4  11      153.28      162.73     11.02 o 
   7   4  11      484.25      483.40     20.14 o 
   8   4  11      162.14      175.58     15.40 o 
   9   4  11      809.57      779.41     27.58 o 
  10   4  11      191.02      196.04     20.43 o 
  11   4  11      257.18      271.73     17.92 o 
  12   4  11       31.08       25.00     13.17 o 
  13   4  11      204.55      179.00     47.70 o 
  14   4  11        6.36       17.79     15.24 o 
  15   4  11       21.14       13.01     14.41 o 
  16   4  11        3.61      -11.16     14.95 o 
   0   5  11     1306.58     1181.42     58.86 o 
   1   5  11        8.95       15.12     10.35 o 
   2   5  11     1794.32     1763.83     47.52 o 
   3   5  11      695.80      743.46     22.00 o 
   4   5  11     1306.93     1258.71     29.54 o 
   5   5  11      291.22      299.16     11.38 o 
   6   5  11      305.45      322.61     14.09 o 
   7   5  11      826.74      795.04     29.46 o 
   8   5  11      384.95      401.17     28.93 o 
   9   5  11      115.58      113.06     26.93 o 
  10   5  11      767.65      791.35     29.62 o 
  11   5  11       56.49       64.17     12.34 o 
  12   5  11      522.59      579.32     31.79 o 
  13   5  11       27.92       22.39     14.17 o 
  14   5  11      277.51      283.67     32.82 o 
  15   5  11       27.83       33.12     16.81 o 
   1   6  11      156.05      168.50     12.42 o 
   2   6  11       85.52       88.07      8.88 o 
   3   6  11      777.35      772.49     23.85 o 
   4   6  11       24.02       30.49      7.38 o 
   5   6  11     1075.51     1066.99     30.02 o 
   6   6  11      109.92      102.35     11.42 o 
   7   6  11      661.80      667.99     26.34 o 
   8   6  11      171.91      138.13     13.77 o 
   9   6  11      197.29      194.28     15.84 o 
  10   6  11      137.94      145.28     18.63 o 
  11   6  11      130.88      130.02     15.02 o 
  12   6  11        4.00        9.50     11.47 o 
  13   6  11       46.54       29.00     20.67 o 
  14   6  11        1.21      -24.81     25.95 o 
  15   6  11       10.41       25.72     21.10 o 
   0   7  11      280.07      278.49     19.34 o 
   1   7  11        0.87        0.31      8.00 o 
   2   7  11      403.22      435.20     20.06 o 
   3   7  11       49.54       37.62      8.28 o 
   4   7  11      740.26      758.82     24.20 o 
   5   7  11        1.26        1.49      7.58 o 
   6   7  11      635.85      641.34     26.12 o 
   7   7  11       36.25       43.92     24.97 o 
   8   7  11      353.33      381.00     35.64 o 
   9   7  11        1.32      -10.03     10.03 o 
  10   7  11      278.66      261.90     19.11 o 
  11   7  11       15.71       10.51     11.54 o 
  12   7  11       69.34       65.36     14.43 o 
  13   7  11        7.55        6.14     15.95 o 
   1   8  11      406.66      374.10     19.64 o 
   2   8  11       60.80       47.52     11.08 o 
   3   8  11      334.11      327.38     16.25 o 
   4   8  11      204.25      212.21     16.64 o 
   5   8  11      279.10      301.58     15.84 o 
   6   8  11       28.96       21.47     11.02 o 
   7   8  11      346.48      312.13     27.06 o 
   8   8  11       93.78       76.98     19.13 o 
   9   8  11      143.74      136.97     22.35 o 
  10   8  11       38.33       37.20     13.05 o 
  11   8  11      155.51      144.70     16.89 o 
  12   8  11        3.18       20.95     16.01 o 
   0   9  11      169.22      209.81     19.71 o 
   1   9  11       13.70       17.49     12.61 o 
   2   9  11      169.82      165.61     14.91 o 
   3   9  11        9.78        7.63      9.74 o 
   4   9  11      135.30      139.48     12.87 o 
   5   9  11        6.52       14.36     11.89 o 
   6   9  11      146.43      176.95     16.91 o 
   7   9  11       18.29       10.11     16.80 o 
   8   9  11      193.72      237.40     34.22 o 
   9   9  11        9.45        7.81     26.44 o 
  10   9  11      106.35      104.90     34.51 o 
   1  10  11      191.34      192.15     15.21 o 
   2  10  11        5.79        7.66     13.72 o 
   3  10  11      130.13      150.74     19.14 o 
   4  10  11        2.95       -2.92     11.08 o 
   5  10  11       80.46       71.13     19.96 o 
   6  10  11        0.37      -14.59     14.59 o 
   7  10  11       59.22      114.21     32.95 o 
   0  11  11       44.47       50.85     22.85 o 
   1  11  11        2.19       -1.27     14.36 o 
   2  11  11       35.11       16.86     14.17 o 
   3  11  11        2.60        4.42     14.23 o 
   0   0  12    11952.53    11808.82    488.48 o 
   2   0  12     2691.97     2459.85    109.26 o 
   6   0  12      955.38     1008.32     39.56 o 
   8   0  12     1061.22     1111.73     41.01 o 
  10   0  12      845.32      838.35     34.90 o 
  12   0  12     1091.13     1117.19     46.07 o 
   1   1  12      363.58      361.70     12.94 o 
   2   1  12      401.21      390.94     17.38 o 
   3   1  12      527.84      580.30     19.33 o 
   4   1  12      184.60      188.06     10.42 o 
   5   1  12      423.60      394.68     14.17 o 
   6   1  12       11.81       14.16      5.81 o 
   7   1  12       22.98       24.30      6.46 o 
   8   1  12      114.71      109.05      8.73 o 
   9   1  12      226.78      203.11     16.16 o 
  10   1  12       94.13       94.48     10.63 o 
  11   1  12      120.83      139.15     15.49 o 
  12   1  12      101.72       96.75     15.26 o 
  13   1  12       52.40       34.71     13.29 o 
  14   1  12       46.50       27.10     22.79 o 
  15   1  12        6.60       14.46     21.55 o 
  16   1  12       18.57       13.09     25.85 o 
  17   1  12        1.95      -21.42     21.42 o 
   0   2  12     5226.53     5256.08    213.51 o 
   1   2  12      437.97      465.75     15.30 o 
   2   2  12     6428.45     6117.31    150.44 o 
   3   2  12     1434.99     1473.82     34.42 o 
   4   2  12     3328.64     3262.12     87.63 o 
   5   2  12       42.54       34.93      7.15 o 
   6   2  12     3336.32     3233.32     86.26 o 
   7   2  12        7.63        9.50      7.16 o 
   8   2  12     1718.35     1703.57     49.02 o 
   9   2  12      136.47      132.53     11.27 o 
  10   2  12      505.53      509.27     26.15 o 
  11   2  12      166.39      161.83     17.32 o 
  12   2  12      955.96     1016.08     42.81 o 
  13   2  12       29.17       35.87     13.26 o 
  14   2  12      565.23      588.90     31.68 o 
  15   2  12       33.81       37.58     19.86 o 
  16   2  12      227.50      247.96     23.42 o 
  17   2  12        5.77       -8.74     15.31 o 
   1   3  12      477.00      483.52     20.07 o 
   2   3  12       45.72       57.54      6.16 o 
   3   3  12      704.11      666.77     19.33 o 
   4   3  12      226.39      247.26     12.32 o 
   5   3  12       38.85       44.52      9.96 o 
   6   3  12      360.68      336.25     16.15 o 
   7   3  12      295.07      316.46     15.81 o 
   8   3  12       75.50       58.98     10.93 o 
   9   3  12      264.32      260.52     19.24 o 
  10   3  12       37.10       51.00     13.19 o 
  11   3  12       18.25       10.78     20.12 o 
  12   3  12       93.39      118.32     22.01 o 
  13   3  12        3.98       -4.54     12.06 o 
  14   3  12       14.11       -6.50     13.13 o 
  15   3  12        2.81       12.46     13.99 o 
  16   3  12        7.27        9.51     15.26 o 
   0   4  12     1447.61     1309.69     60.03 o 
   1   4  12       59.90       57.47     10.06 o 
   2   4  12     1722.71     1602.32     51.80 o 
   3   4  12      320.39      306.45     11.61 o 
   4   4  12     1921.69     1843.48     43.86 o 
   5   4  12      194.09      203.72     11.88 o 
   6   4  12      992.97      952.88     30.78 o 
   7   4  12       76.42       92.30      9.89 o 
   8   4  12      878.81      856.27     36.72 o 
   9   4  12      277.70      279.50     29.01 o 
  10   4  12      803.65      777.80     36.15 o 
  11   4  12       31.08        0.99     11.54 o 
  12   4  12      358.53      373.69     25.98 o 
  13   4  12       10.79        8.04     14.26 o 
  14   4  12      203.92      224.18     22.57 o 
  15   4  12       11.13       28.68     15.59 o 
  16   4  12      177.46      139.52     21.11 o 
   1   5  12      393.60      394.57     21.86 o 
   2   5  12       25.57        3.93      8.72 o 
   3   5  12      100.32      114.13     10.39 o 
   4   5  12      454.52      392.59     17.47 o 
   5   5  12      426.71      421.12     13.54 o 
   6   5  12      242.16      210.69     11.73 o 
   7   5  12      522.45      539.90     22.92 o 
   8   5  12      336.40      351.68     24.85 o 
   9   5  12      319.59      320.28     18.81 o 
  10   5  12       39.92       36.98     11.41 o 
  11   5  12      107.47       91.05     13.60 o 
  12   5  12       16.79        6.61     14.13 o 
  13   5  12       70.64       64.89     16.86 o 
  14   5  12       21.42       13.27     16.11 o 
  15   5  12       28.03       23.26     16.71 o 
   0   6  12       55.82       31.91     15.76 o 
   1   6  12      109.41      120.61     15.56 o 
   2   6  12      564.31      545.31     25.99 o 
   3   6  12       59.02       55.37      8.57 o 
   4   6  12      992.33     1051.12     29.43 o 
   5   6  12       80.19       79.86      9.27 o 
   6   6  12      583.65      593.13     20.22 o 
   7   6  12      136.12      125.35     12.72 o 
   8   6  12      412.35      447.88     21.87 o 
   9   6  12        0.07        8.21     10.21 o 
  10   6  12      260.18      252.97     18.27 o 
  11   6  12        6.84       -0.32     10.89 o 
  12   6  12      145.99      152.64     16.39 o 
  13   6  12        7.10       -5.05     14.52 o 
  14   6  12       69.87       46.98     30.90 o 
   1   7  12      283.32      230.96     17.56 o 
   2   7  12       99.03       83.74     10.99 o 
   3   7  12      545.46      577.08     20.64 o 
   4   7  12        1.35       11.62      8.02 o 
   5   7  12      564.07      565.58     21.03 o 
   6   7  12       26.13       13.72     14.38 o 
   7   7  12      689.63      694.99     48.48 o 
   8   7  12       83.72       87.53     19.01 o 
   9   7  12      321.47      295.40     19.46 o 
  10   7  12       12.39       -7.61     10.77 o 
  11   7  12      159.62      167.41     17.06 o 
  12   7  12       10.02       33.53     13.23 o 
  13   7  12       83.37       90.80     19.41 o 
   0   8  12      729.82      756.68     49.16 o 
   1   8  12        7.77       13.30      9.83 o 
   2   8  12      250.12      261.63     16.49 o 
   3   8  12        2.61        2.14      9.81 o 
   4   8  12      453.05      462.64     19.62 o 
   5   8  12        1.49       -1.83      8.61 o 
   6   8  12      624.57      629.77     27.40 o 
   7   8  12       20.50       33.80     26.14 o 
   8   8  12      166.83      189.59     23.90 o 
   9   8  12       38.51       48.90     18.39 o 
  10   8  12       87.85       94.72     27.87 o 
  11   8  12        8.50       -5.18     15.13 o 
   1   9  12      284.50      264.63     17.89 o 
   2   9  12       20.34       15.72     11.14 o 
   3   9  12      127.43       97.93     13.24 o 
   4   9  12       13.72       10.53      9.76 o 
   5   9  12      153.65      177.99     14.10 o 
   6   9  12       13.10       -5.19     11.69 o 
   7   9  12      128.50      132.31     25.88 o 
   8   9  12       17.70       30.93     26.89 o 
   9   9  12       41.84       82.11     31.91 o 
   0  10  12        7.64       -3.62     17.29 o 
   1  10  12        7.97      -10.60     10.60 o 
   2  10  12       19.60       11.09     11.84 o 
   3  10  12        4.59       -4.88     13.19 o 
   4  10  12       71.16       80.45     16.08 o 
   5  10  12        0.52      -11.65     11.65 o 
   6  10  12       47.27       38.94     26.27 o 
   2   0  13      119.94      130.81     13.87 o 
   4   0  13     1280.62     1347.91     66.61 o 
   6   0  13      103.69       98.83     16.25 o 
   8   0  13      579.04      554.91     26.91 o 
  10   0  13      404.88      382.19     34.09 o 
  12   0  13      230.22      231.10     22.56 o 
   0   1  13     2651.17     2548.47    106.26 o 
   1   1  13       70.03       62.50      6.00 o 
   2   1  13     4297.43     4133.48    129.03 o 
   3   1  13       67.06       61.20     14.19 o 
   4   1  13     3173.62     3148.87     84.66 o 
   5   1  13       31.93       29.65      6.06 o 
   6   1  13      651.64      630.80     22.81 o 
   7   1  13       86.89       85.04      8.33 o 
   8   1  13      508.15      531.89     20.59 o 
   9   1  13      134.68      135.02     11.39 o 
  10   1  13     1153.60     1142.60     36.48 o 
  11   1  13        2.65        6.86      9.01 o 
  12   1  13     1198.05     1332.59    116.42 o 
  13   1  13       19.24        9.14     12.89 o 
  14   1  13      308.41      273.65     22.78 o 
  15   1  13       29.34       10.66     13.80 o 
  16   1  13      223.92      175.55     28.13 o 
   1   2  13      784.96      793.68     26.00 o 
   2   2  13      128.41      146.16     13.61 o 
   3   2  13       55.74       60.15      7.58 o 
   4   2  13        8.46       15.48      6.56 o 
   5   2  13      200.27      209.11     11.94 o 
   6   2  13      219.17      212.47     12.57 o 
   7   2  13      655.58      678.11     37.21 o 
   8   2  13       15.56       30.66     14.55 o 
   9   2  13      350.26      369.53     18.07 o 
  10   2  13       26.86       31.57      9.41 o 
  11   2  13      248.68      259.66     20.27 o 
  12   2  13       32.49       24.92     12.99 o 
  13   2  13       34.08       37.86     14.17 o 
  14   2  13        3.48       -5.57     13.19 o 
  15   2  13        2.80        3.97     14.15 o 
  16   2  13       26.18       46.80     16.57 o 
   0   3  13     2987.27     2832.75    121.63 o 
   1   3  13       31.45       22.88      7.80 o 
   2   3  13     2381.81     2291.28     72.62 o 
   3   3  13      276.11      250.00     11.30 o 
   4   3  13     3702.77     3596.04     89.93 o 
   5   3  13      523.16      498.67     19.46 o 
   6   3  13     3458.80     3602.22     92.56 o 
   7   3  13      117.30      120.90     11.10 o 
   8   3  13      921.35      952.48     31.20 o 
   9   3  13      420.61      389.96     18.62 o 
  10   3  13      370.39      399.64     24.75 o 
  11   3  13      113.72       92.75     15.30 o 
  12   3  13      607.71      727.93     64.82 o 
  13   3  13       35.56       22.75     14.06 o 
  14   3  13      213.85      195.44     21.55 o 
  15   3  13       11.53       19.98     23.60 o 
  16   3  13      161.92      180.41     22.70 o 
   1   4  13     1104.23     1074.70     40.56 o 
   2   4  13       48.79       56.93      9.81 o 
   3   4  13      279.11      263.88     13.88 o 
   4   4  13        5.50        2.75      5.49 o 
   5   4  13      246.37      235.69     12.75 o 
   6   4  13      255.21      265.31     14.35 o 
   7   4  13      279.45      298.49     15.53 o 
   8   4  13      127.87      114.53     11.71 o 
   9   4  13       91.42      114.10     15.42 o 
  10   4  13        1.07       12.84     15.86 o 
  11   4  13      131.71      125.71     40.79 o 
  12   4  13        6.87       21.35     13.63 o 
  13   4  13       52.98       62.44     16.26 o 
  14   4  13       45.50       37.28     16.08 o 
  15   4  13       10.60       18.60     15.61 o 
   0   5  13      921.85      882.03     51.50 o 
   1   5  13      440.49      442.81     22.49 o 
   2   5  13      533.03      546.12     35.81 o 
   3   5  13      277.40      269.44     14.74 o 
   4   5  13      437.86      451.66     19.04 o 
   5   5  13       36.85       38.49      8.04 o 
   6   5  13      878.89      854.25     28.08 o 
   7   5  13       87.42       85.50     10.41 o 
   8   5  13      922.65      984.64     41.84 o 
   9   5  13        2.92       -0.66     18.04 o 
  10   5  13      305.61      320.24     23.27 o 
  11   5  13        5.84       21.69     13.49 o 
  12   5  13       94.59      110.94     17.67 o 
  13   5  13       35.59        7.40     14.87 o 
  14   5  13       73.80       82.07     22.89 o 
  15   5  13       10.10       38.74     22.53 o 
   1   6  13      836.12      819.25     33.29 o 
   2   6  13      116.81      130.13     13.68 o 
   3   6  13      580.59      571.51     31.56 o 
   4   6  13       17.03       16.19      8.87 o 
   5   6  13      642.10      632.53     24.10 o 
   6   6  13       53.42       56.09     11.30 o 
   7   6  13      358.31      382.46     25.39 o 
   8   6  13       73.83       67.88     19.19 o 
   9   6  13      158.47      161.61     15.51 o 
  10   6  13        4.52       -8.65     10.60 o 
  11   6  13      202.45      192.70     20.80 o 
  12   6  13        0.54      -12.62     12.62 o 
  13   6  13       75.83       74.84     24.55 o 
  14   6  13        4.27        6.37     15.55 o 
   0   7  13      346.77      374.34     31.38 o 
   1   7  13       35.79       22.89     11.33 o 
   2   7  13      417.25      413.06     23.11 o 
   3   7  13       14.53       14.32     10.82 o 
   4   7  13      317.67      300.94     15.37 o 
   5   7  13       33.47       37.36     11.17 o 
   6   7  13      253.38      288.17     18.54 o 
   7   7  13       93.30       92.96     23.31 o 
   8   7  13      339.44      343.07     52.55 o 
   9   7  13        4.05       15.28     11.23 o 
  10   7  13      111.51      115.96     15.33 o 
  11   7  13       15.18       19.90     12.26 o 
  12   7  13       78.70       91.29     15.21 o 
   1   8  13       81.94       79.12     13.90 o 
   2   8  13       76.91       58.76     13.10 o 
   3   8  13      352.79      344.59     18.63 o 
   4   8  13       33.95       24.53      9.65 o 
   5   8  13      221.75      233.77     14.73 o 
   6   8  13        7.43      -10.10     10.10 o 
   7   8  13      110.07       74.71     18.89 o 
   8   8  13       27.17       24.05     22.30 o 
   9   8  13       95.10      102.97     23.70 o 
  10   8  13        1.87       33.60     28.78 o 
  11   8  13       93.01      108.67     35.23 o 
   0   9  13      194.76      201.20     26.18 o 
   1   9  13        6.84       11.56     12.59 o 
   2   9  13      154.21      148.61     15.06 o 
   3   9  13        4.16        6.96     10.79 o 
   4   9  13       90.67      100.80     13.73 o 
   5   9  13       17.58       20.98     12.40 o 
   6   9  13       86.43      108.53     22.73 o 
   7   9  13        6.13       23.57     26.89 o 
   8   9  13      132.22       98.32     31.38 o 
   9   9  13       10.21        5.86     27.41 o 
   1  10  13       62.25       92.15     16.78 o 
   2  10  13       39.33       22.89     14.10 o 
   3  10  13      139.71      146.67     18.47 o 
   4  10  13       12.23       12.29     30.67 o 
   5  10  13      161.05      151.12     18.56 o 
   6  10  13        3.12       -4.23     19.66 o 
   0   0  14     4196.26     3726.89    153.86 o 
   2   0  14     4373.72     4157.49    187.92 o 
   4   0  14      403.20      345.36     27.54 o 
   6   0  14      331.40      358.80     20.24 o 
   8   0  14      538.10      501.28     26.14 o 
  10   0  14     1378.42     1390.57     57.23 o 
  12   0  14     1189.86     1205.38     67.26 o 
  14   0  14      181.19      164.74     24.87 o 
   1   1  14      278.82      253.09     10.92 o 
   2   1  14      326.77      277.22     15.78 o 
   3   1  14       67.75       64.94      8.76 o 
   4   1  14       38.55       52.26      7.73 o 
   5   1  14       31.66       18.19      7.06 o 
   6   1  14      209.25      217.95     11.86 o 
   7   1  14      326.99      339.30     16.43 o 
   8   1  14       88.54       79.88     10.19 o 
   9   1  14      309.85      290.38     31.72 o 
  10   1  14       78.97       73.76     10.78 o 
  11   1  14       94.58      101.59     12.25 o 
  12   1  14       52.32       51.98     15.91 o 
  13   1  14       64.73       77.20     15.30 o 
  14   1  14       66.55       93.78     17.25 o 
  15   1  14        2.19        8.68     15.07 o 
  16   1  14        3.33       23.25     20.25 o 
   0   2  14     4470.07     4433.70    190.65 o 
   1   2  14       42.04       46.15      8.28 o 
   2   2  14     3972.91     3814.18     94.00 o 
   3   2  14      313.97      319.86     16.95 o 
   4   2  14     2786.03     2632.14     71.01 o 
   5   2  14       10.04       10.50      6.91 o 
   6   2  14     1304.99     1281.72     38.53 o 
   7   2  14      130.42      148.33     16.21 o 
   8   2  14     1051.85     1043.48     33.13 o 
   9   2  14       66.62       81.17     11.00 o 
  10   2  14     1031.42     1044.50     33.50 o 
  11   2  14       24.98       34.16     10.44 o 
  12   2  14      528.27      600.72     31.93 o 
  13   2  14        6.73       25.70     13.98 o 
  14   2  14      295.31      284.18     25.04 o 
  15   2  14        5.30        0.77     14.91 o 
  16   2  14      203.43      222.42     31.48 o 
   1   3  14      142.27      168.00     12.26 o 
   2   3  14      164.61      144.55     11.99 o 
   3   3  14      114.11      122.54     13.40 o 
   4   3  14      100.50       88.67      9.21 o 
   5   3  14      402.84      409.32     25.20 o 
   6   3  14      203.08      212.07     13.14 o 
   7   3  14      452.81      452.34     25.05 o 
   8   3  14        4.71        7.25      8.68 o 
   9   3  14       53.49       56.58     10.47 o 
  10   3  14      108.59       99.99     15.41 o 
  11   3  14       27.68        2.88     12.08 o 
  12   3  14        0.03       -8.89     12.48 o 
  13   3  14        5.67       16.02     17.68 o 
  14   3  14        6.63       34.31     15.00 o 
  15   3  14        7.75        7.98     15.91 o 
   0   4  14     1633.71     1651.73     81.13 o 
   1   4  14      240.90      267.79     23.77 o 
   2   4  14     1142.91     1199.33     43.41 o 
   3   4  14      919.57      914.88     34.60 o 
   4   4  14      560.48      528.07     19.98 o 
   5   4  14      450.88      399.15     17.55 o 
   6   4  14     1010.22      988.64     31.20 o 
   7   4  14       30.74       25.78      8.76 o 
   8   4  14     1123.36     1145.24     36.60 o 
   9   4  14       27.16       32.28     12.80 o 
  10   4  14      365.90      385.66     40.40 o 
  11   4  14       16.09       18.22     13.08 o 
  12   4  14      215.31      205.04     21.01 o 
  13   4  14       18.67       25.41     23.21 o 
  14   4  14      145.90      155.93     21.02 o 
  15   4  14        7.11       14.94     15.98 o 
   1   5  14      106.22       92.21     12.18 o 
   2   5  14      159.93      161.96     14.05 o 
   3   5  14      481.37      460.23     23.25 o 
   4   5  14       23.05       27.96      8.48 o 
   5   5  14      109.53      161.77     41.61 o 
   6   5  14       41.41       55.67     11.52 o 
   7   5  14      155.67      149.28     16.94 o 
   8   5  14       23.07       34.94      9.84 o 
   9   5  14      143.75      142.12     17.30 o 
  10   5  14        4.46       -2.82     12.29 o 
  11   5  14       95.91       78.76     16.54 o 
  12   5  14       24.22       39.49     15.72 o 
  13   5  14       65.66       95.40     18.75 o 
  14   5  14        8.67      -12.17     15.32 o 
   0   6  14      466.61      410.87     32.95 o 
   1   6  14      169.86      157.87     20.15 o 
   2   6  14      172.23      189.33     16.24 o 
   3   6  14      482.47      474.59     24.30 o 
   4   6  14      575.35      577.68     23.63 o 
   5   6  14       72.72       96.47     19.37 o 
   6   6  14     1115.98     1052.93     43.86 o 
   7   6  14       33.93       12.50     12.44 o 
   8   6  14      262.83      293.37     21.62 o 
   9   6  14        8.12       -3.29     12.32 o 
  10   6  14       58.82       71.95     16.23 o 
  11   6  14        5.16       28.27     19.79 o 
  12   6  14       96.58      129.19     19.57 o 
  13   6  14        0.43        5.93     29.30 o 
   1   7  14      353.25      350.81     21.52 o 
   2   7  14       73.56       81.40     13.56 o 
   3   7  14      403.25      426.99     24.08 o 
   4   7  14       45.90       29.66     10.94 o 
   5   7  14      592.03      582.35     24.55 o 
   6   7  14       71.50       69.40     15.79 o 
   7   7  14      372.64      376.26     24.72 o 
   8   7  14       19.31       39.78     24.94 o 
   9   7  14      158.86      157.83     33.08 o 
  10   7  14        5.52        7.34     13.81 o 
  11   7  14      103.91      123.35     19.17 o 
  12   7  14        3.85       -1.80     14.95 o 
   0   8  14      331.82      410.02     32.88 o 
   1   8  14        1.68       15.97     18.04 o 
   2   8  14      253.31      239.17     19.36 o 
   3   8  14        3.68        2.53     11.44 o 
   4   8  14      173.22      163.49     16.66 o 
   5   8  14        6.47        4.39      9.17 o 
   6   8  14      160.81      140.64     15.85 o 
   7   8  14       62.93       76.83     19.93 o 
   8   8  14      106.46      122.88     29.01 o 
   9   8  14       20.07       30.60     27.67 o 
  10   8  14      104.84       95.46     33.60 o 
   1   9  14      100.96       85.14     15.40 o 
   2   9  14        5.01       -0.92     12.62 o 
   3   9  14       97.71       93.53     15.94 o 
   4   9  14        1.65        1.12     10.82 o 
   5   9  14      135.10      147.76     15.86 o 
   6   9  14        1.01        0.37     14.63 o 
   7   9  14       84.94      179.58     36.27 o 
   8   9  14        8.23       13.22     27.41 o 
   0  10  14       19.45        8.53     19.08 o 
   1  10  14        5.84       12.85     14.10 o 
   2  10  14       13.59       28.30     14.58 o 
   3  10  14       19.33        2.64     14.14 o 
   4  10  14       50.37       65.25     16.31 o 
   2   0  15      169.53      204.46     18.04 o 
   4   0  15      610.34      570.26     36.14 o 
   6   0  15       48.05       44.97     10.83 o 
   8   0  15       30.77       21.86     11.92 o 
  10   0  15       68.58       82.47     14.67 o 
  12   0  15      333.52      359.43     31.97 o 
  14   0  15       15.34       56.45     19.92 o 
  16   0  15        2.21       14.78     20.84 o 
   0   1  15     5159.91     4996.21    212.33 o 
   1   1  15       85.96       82.58     16.42 o 
   2   1  15     2496.77     2403.27     78.38 o 
   3   1  15       27.60       31.05      8.12 o 
   4   1  15      463.44      466.64     22.31 o 
   5   1  15       10.31       19.02     12.03 o 
   6   1  15     1137.43     1156.67     37.25 o 
   7   1  15       14.05        9.92      8.08 o 
   8   1  15     1642.89     1598.61     47.53 o 
   9   1  15       60.87       49.58     10.26 o 
  10   1  15      648.82      644.97     25.31 o 
  11   1  15       14.80       12.78     10.21 o 
  12   1  15      337.54      349.06     25.75 o 
  13   1  15       10.16        8.11     10.36 o 
  14   1  15      221.02      293.22     23.81 o 
  15   1  15       13.15       33.79     19.99 o 
  16   1  15      155.00      224.05     30.93 o 
   1   2  15      608.48      578.60     23.91 o 
   2   2  15      567.69      598.40     18.84 o 
   3   2  15      602.38      599.60     24.60 o 
   4   2  15       21.55       26.31      8.56 o 
   5   2  15       16.38       14.73      7.63 o 
   6   2  15       84.84       78.55      9.99 o 
   7   2  15       23.17       22.02      8.59 o 
   8   2  15       43.57       52.49     10.05 o 
   9   2  15      130.98      125.78     12.73 o 
  10   2  15      129.21      109.61     12.57 o 
  11   2  15      127.93      132.19     13.29 o 
  12   2  15      104.80      100.15     13.26 o 
  13   2  15        3.27       -3.42     13.41 o 
  14   2  15       22.03       20.52     15.89 o 
  15   2  15        9.15       24.87     15.60 o 
   0   3  15     2536.05     2545.41    109.91 o 
   1   3  15      812.30      811.62     34.15 o 
   2   3  15     1852.96     1750.42     62.38 o 
   3   3  15      813.82      742.74     29.01 o 
   4   3  15     1055.26     1042.79     31.91 o 
   5   3  15       93.40       85.30     10.04 o 
   6   3  15      784.44      752.51     26.30 o 
   7   3  15      127.87       99.62     10.99 o 
   8   3  15      521.80      500.57     21.94 o 
   9   3  15       16.56       16.18      9.66 o 
  10   3  15      672.60      706.59     27.12 o 
  11   3  15       19.19        9.51     12.43 o 
  12   3  15      555.82      609.55     33.92 o 
  13   3  15        9.14       -2.17     13.66 o 
  14   3  15      184.94      194.88     22.17 o 
  15   3  15        3.62        0.37     18.13 o 
   1   4  15      286.09      318.22     18.71 o 
   2   4  15      130.23      111.91     14.91 o 
   3   4  15      307.53      324.13     18.50 o 
   4   4  15       85.78       82.53     13.77 o 
   5   4  15      173.94      172.16     12.34 o 
   6   4  15       56.86       75.62     15.92 o 
   7   4  15      151.54      152.64     12.66 o 
   8   4  15       69.75       76.98     11.13 o 
   9   4  15      141.64      137.14     13.20 o 
  10   4  15       28.90       34.02     14.55 o 
  11   4  15      160.27      181.36     38.45 o 
  12   4  15       12.09       22.31     14.23 o 
  13   4  15        1.41        4.69     31.94 o 
  14   4  15        3.59      -12.03     14.31 o 
   0   5  15      403.10      437.76     34.58 o 
   1   5  15      128.76      108.93     16.57 o 
   2   5  15      475.09      504.75     25.78 o 
   3   5  15      281.02      268.40     17.24 o 
   4   5  15     1294.44     1391.64     48.88 o 
   5   5  15       44.88       51.97     13.00 o 
   6   5  15      706.70      720.31     40.29 o 
   7   5  15       60.58       87.96     11.22 o 
   8   5  15      290.47      291.59     16.92 o 
   9   5  15        4.37        1.81      9.67 o 
  10   5  15      180.76      212.41     23.67 o 
  11   5  15        3.04       -8.98     12.74 o 
  12   5  15      183.22      176.92     21.65 o 
  13   5  15       32.72       10.15     33.83 o 
  14   5  15      103.70       83.21     25.07 o 
   1   6  15      825.44      822.35     33.74 o 
   2   6  15      234.97      276.01     18.38 o 
   3   6  15      107.71      117.57     13.89 o 
   4   6  15       20.81       18.99      9.59 o 
   5   6  15      115.00       99.16     19.34 o 
   6   6  15        0.08        0.66     11.96 o 
   7   6  15      298.09      300.98     61.01 o 
   8   6  15       17.28       15.36     11.02 o 
   9   6  15      291.89      352.46     24.23 o 
  10   6  15       12.39       11.08     14.15 o 
  11   6  15       96.97      108.03     25.65 o 
  12   6  15       10.93        6.81     15.13 o 
   0   7  15      206.30      196.64     24.55 o 
   1   7  15       59.16       22.86     12.27 o 
   2   7  15      410.46      436.01     24.01 o 
   3   7  15       94.79      100.40     16.73 o 
   4   7  15      476.72      477.69     25.64 o 
   5   7  15       42.61       39.74     13.98 o 
   6   7  15      244.60      229.76     21.26 o 
   7   7  15       16.89       36.46     14.32 o 
   8   7  15      134.94      139.15     31.58 o 
   9   7  15        2.50       14.32     23.70 o 
  10   7  15      124.17      104.83     32.75 o 
  11   7  15        3.87       -8.83     14.59 o 
   1   8  15      167.99      203.85     18.82 o 
   2   8  15       37.52       51.20     24.91 o 
   3   8  15      135.34      129.70     21.85 o 
   4   8  15        7.09       -2.40     11.92 o 
   5   8  15      117.46      111.55     21.49 o 
   6   8  15        3.05        7.41     13.58 o 
   7   8  15      162.92      157.25     36.85 o 
   8   8  15       20.55       55.41     29.37 o 
   9   8  15      114.63      130.23     34.84 o 
   0   9  15       78.67       70.13     22.66 o 
   1   9  15        7.85       22.90     13.21 o 
   2   9  15       74.29       91.20     16.59 o 
   3   9  15        1.49       -7.41     12.54 o 
   4   9  15       95.70      103.11     18.23 o 
   5   9  15        3.34        5.21     19.08 o 
   6   9  15       95.16       80.76     24.61 o 
   7   9  15        3.91        9.27     15.85 o 
   1  10  15      134.63      164.31     19.68 o 
   2  10  15       16.28       16.30     14.60 o 
   2   0  16     1900.00     1816.73     89.14 o 
   4   0  16      506.20      522.08     33.99 o 
   6   0  16     2262.86     2191.55     74.41 o 
   8   0  16      978.81     1095.32     86.24 o 
  10   0  16      604.11      691.50     46.36 o 
  12   0  16      457.71      575.54     42.00 o 
  14   0  16      195.30      180.82     26.18 o 
   1   1  16      421.62      419.46     29.50 o 
   2   1  16       51.93       51.72      8.97 o 
   3   1  16       25.32       28.42      8.55 o 
   4   1  16      147.39      141.93     25.49 o 
   5   1  16       47.21       39.79     10.23 o 
   6   1  16      112.84      103.28     10.81 o 
   7   1  16        7.17       -9.38     12.46 o 
   8   1  16       35.64       56.94     10.81 o 
   9   1  16       43.12       24.40     13.44 o 
  10   1  16       33.69       47.11     10.98 o 
  11   1  16      185.39      174.24     14.87 o 
  12   1  16       93.92       89.75     12.99 o 
  13   1  16       90.18       82.35     13.29 o 
  14   1  16        5.32        4.27     13.11 o 
  15   1  16        3.55        0.45     13.94 o 
   0   2  16     1229.52     1208.44     60.88 o 
   1   2  16        5.36        9.40      7.69 o 
   2   2  16     1360.79     1304.55     67.33 o 
   3   2  16      472.51      456.76     31.32 o 
   4   2  16     1036.34     1001.42     35.94 o 
   5   2  16      226.59      220.01     13.53 o 
   6   2  16     1144.88     1115.42     34.35 o 
   7   2  16       38.90       36.21      9.52 o 
   8   2  16      945.32      944.09     32.03 o 
   9   2  16        2.62        0.05      9.25 o 
  10   2  16      543.91      552.97     24.21 o 
  11   2  16       21.84       20.93     13.53 o 
  12   2  16      331.34      345.92     19.85 o 
  13   2  16       20.79       22.70     11.47 o 
  14   2  16      141.03      156.55     20.97 o 
  15   2  16        9.55       -9.58     14.22 o 
   1   3  16      159.03      149.40     12.60 o 
   2   3  16      130.52      118.70     20.41 o 
   3   3  16      263.33      243.72     23.31 o 
   4   3  16       81.41       65.17     10.18 o 
   5   3  16      131.15      130.26     14.56 o 
   6   3  16       11.77       10.19      8.07 o 
   7   3  16      195.96      178.49     13.54 o 
   8   3  16       66.62       61.59     12.15 o 
   9   3  16       28.24       32.36     10.87 o 
  10   3  16      136.76      136.76     14.21 o 
  11   3  16       66.76       47.14     11.51 o 
  12   3  16        5.92       17.44     13.77 o 
  13   3  16       31.99       24.23     14.89 o 
  14   3  16       12.32      -13.41     20.84 o 
   0   4  16     1320.29     1318.54     68.37 o 
   1   4  16      146.15      135.34     13.11 o 
   2   4  16     1333.85     1301.21     46.14 o 
   3   4  16      262.07      233.77     17.16 o 
   4   4  16     1099.08     1074.04     58.80 o 
   5   4  16       24.87       31.71      8.66 o 
   6   4  16      243.41      247.29     21.00 o 
   7   4  16      107.27      110.60     11.76 o 
   8   4  16      238.86      231.47     17.63 o 
   9   4  16        5.90        9.96      9.55 o 
  10   4  16      410.83      426.59     21.73 o 
  11   4  16        0.43      -11.97     11.97 o 
  12   4  16      268.12      297.38     24.72 o 
  13   4  16        2.15       -3.14     14.36 o 
  14   4  16      146.43      132.58     20.32 o 
   1   5  16      312.42      278.94     18.43 o 
   2   5  16       92.30      105.85     12.94 o 
   3   5  16      230.02      198.12     16.06 o 
   4   5  16       29.38       26.76     15.89 o 
   5   5  16      192.26      182.29     18.45 o 
   6   5  16       23.32       20.14     12.14 o 
   7   5  16      164.48      167.35     19.11 o 
   8   5  16       32.99       26.56     10.24 o 
   9   5  16      231.07      265.52     16.83 o 
  10   5  16       17.50       19.08     16.64 o 
  11   5  16       56.50       59.39     16.25 o 
  12   5  16        0.69       13.72     15.17 o 
  13   5  16        3.14        1.64     15.88 o 
   0   6  16      238.02      240.92     25.33 o 
   1   6  16        6.49        1.88     10.91 o 
   2   6  16      345.13      379.22     22.15 o 
   3   6  16       56.75       63.26     13.06 o 
   4   6  16      605.59      642.97     29.90 o 
   5   6  16      136.27      131.16     17.23 o 
   6   6  16      498.24      496.61     29.65 o 
   7   6  16       66.20       34.46     13.68 o 
   8   6  16      185.01      181.57     19.92 o 
   9   6  16        3.83       15.03     10.57 o 
  10   6  16       60.57       54.10     15.79 o 
  11   6  16        2.57      -14.78     14.78 o 
  12   6  16       57.85       80.74     19.11 o 
   1   7  16      126.30      112.85     15.63 o 
   2   7  16       13.59       19.05     11.75 o 
   3   7  16      125.76      109.08     14.77 o 
   4   7  16       57.68       51.81     17.91 o 
   5   7  16      312.75      276.55     23.41 o 
   6   7  16       31.02       10.58     15.72 o 
   7   7  16      171.03      188.17     20.80 o 
   8   7  16        5.89       -0.74     12.89 o 
   9   7  16       33.67       30.28     26.44 o 
  10   7  16        2.60       31.71     24.81 o 
   0   8  16       56.96       67.26     20.77 o 
   1   8  16        8.65        8.59     12.49 o 
   2   8  16      100.08       92.97     15.68 o 
   3   8  16        5.33        0.34     12.24 o 
   4   8  16      110.60       91.82     15.46 o 
   5   8  16        2.15      -12.50     15.82 o 
   6   8  16       51.13       29.09     18.33 o 
   7   8  16       17.17       15.98     15.28 o 
   8   8  16      115.38      121.48     36.04 o 
   1   9  16      121.00      130.77     36.01 o 
   2   9  16        9.33       -5.45     13.41 o 
   3   9  16      139.52      134.69     18.12 o 
   4   9  16        7.85       25.60     14.72 o 
   5   9  16      110.52      106.72     24.61 o 
   6   9  16       15.34       17.58     19.40 o 
   2   0  17      135.79      120.46     16.54 o 
   4   0  17       25.38       26.50     13.87 o 
   6   0  17      117.35       94.09     17.45 o 
   8   0  17       38.45       31.80     12.07 o 
  10   0  17       44.83       40.96     17.45 o 
  12   0  17        2.18       21.16     17.26 o 
  14   0  17       16.75       -4.10     19.79 o 
   0   1  17      386.14      393.54     26.57 o 
   1   1  17      108.39      101.77     15.50 o 
   2   1  17     1521.08     1510.36     51.06 o 
   3   1  17      108.21      106.26     11.48 o 
   4   1  17     1796.36     1807.72     60.87 o 
   5   1  17       44.55       33.85     20.41 o 
   6   1  17      835.07      839.45     34.15 o 
   7   1  17       38.46       51.00      9.82 o 
   8   1  17      785.29      763.53     28.10 o 
   9   1  17       10.59       -2.19      8.87 o 
  10   1  17      582.01      579.38     24.63 o 
  11   1  17        7.52       20.92     10.31 o 
  12   1  17      213.96      228.79     16.87 o 
  13   1  17       52.45       31.64     13.66 o 
  14   1  17      142.80      154.86     19.96 o 
   1   2  17      667.10      634.11     25.50 o 
   2   2  17      399.26      372.90     28.65 o 
   3   2  17       57.47       25.28      8.90 o 
   4   2  17      141.66      149.46     21.55 o 
   5   2  17       30.59       27.63      9.77 o 
   6   2  17       28.52       33.15      9.31 o 
   7   2  17       73.39       74.84     10.93 o 
   8   2  17      192.84      171.81     21.07 o 
   9   2  17       21.37        4.61      9.22 o 
  10   2  17       80.78       90.58     15.72 o 
  11   2  17        4.48        1.52     14.28 o 
  12   2  17       22.18       12.94     11.16 o 
  13   2  17       20.97       13.69     11.68 o 
  14   2  17       10.19       18.34     12.06 o 
   0   3  17     1311.78     1314.44     62.25 o 
   1   3  17      270.13      265.39     16.12 o 
   2   3  17     1090.61     1078.93     59.06 o 
   3   3  17      148.93      158.49     20.05 o 
   4   3  17      429.97      456.27     21.74 o 
   5   3  17       34.77       17.36      9.89 o 
   6   3  17      422.73      450.03     19.49 o 
   7   3  17        5.78       -6.18      8.44 o 
   8   3  17      464.37      477.90     21.95 o 
   9   3  17        1.24        8.44      9.63 o 
  10   3  17      424.77      456.22     22.38 o 
  11   3  17       24.99       11.40     10.68 o 
  12   3  17      214.26      208.99     16.71 o 
  13   3  17       13.34       -0.16     11.44 o 
  14   3  17      108.68      118.23     21.19 o 
   1   4  17       97.30       96.69     20.51 o 
   2   4  17       85.27       81.61     11.80 o 
   3   4  17      481.59      475.52     36.85 o 
   4   4  17      144.76      142.86     20.97 o 
   5   4  17      226.11      228.48     25.33 o 
   6   4  17       17.09       30.86     13.38 o 
   7   4  17      414.80      418.90     20.27 o 
   8   4  17       12.66        2.77      9.21 o 
   9   4  17      139.47      142.58     19.35 o 
  10   4  17       12.46       -0.18     10.16 o 
  11   4  17       35.90       26.09     11.38 o 
  12   4  17        0.24       -0.13     18.30 o 
  13   4  17       11.13        2.44     15.09 o 
   0   5  17      858.22      911.20     51.83 o 
   1   5  17       67.12       65.17     12.04 o 
   2   5  17      387.69      361.69     21.34 o 
   3   5  17       90.05       91.05     12.61 o 
   4   5  17      533.60      562.45     41.02 o 
   5   5  17       10.01        2.60     15.37 o 
   6   5  17      568.99      551.56     33.01 o 
   7   5  17       15.84        5.46     16.28 o 
   8   5  17      354.56      387.45     19.65 o 
   9   5  17        3.24       15.00     10.19 o 
  10   5  17      156.64      146.42     14.77 o 
  11   5  17        2.66        0.23     14.91 o 
  12   5  17      107.62      102.89     19.45 o 
   1   6  17      137.08      153.81     16.27 o 
   2   6  17       61.22       66.11     12.95 o 
   3   6  17      203.58      170.01     16.46 o 
   4   6  17       25.66       40.96     19.08 o 
   5   6  17      197.32      207.13     25.59 o 
   6   6  17       52.09       54.30     14.87 o 
   7   6  17       34.69       23.61     14.62 o 
   8   6  17       27.37       23.81     14.11 o 
   9   6  17       16.79       14.32     13.68 o 
  10   6  17       22.35       36.53     16.65 o 
  11   6  17       13.81        9.26     23.05 o 
   0   7  17      273.37      274.13     28.32 o 
   1   7  17        2.36       -2.80     11.86 o 
   2   7  17      208.16      175.85     17.81 o 
   3   7  17        3.91        1.93     20.74 o 
   4   7  17      156.57      141.56     23.77 o 
   5   7  17       71.04      101.84     22.79 o 
   6   7  17      121.25      132.48     18.98 o 
   7   7  17        1.93      -13.22     13.22 o 
   8   7  17       84.83      143.82     19.28 o 
   9   7  17        6.05       12.80     14.68 o 
   1   8  17       96.45      106.24     16.71 o 
   2   8  17        1.14       -3.01     12.56 o 
   3   8  17      222.68      213.65     21.19 o 
   4   8  17       13.00       24.74     19.86 o 
   5   8  17      158.48      145.85     26.18 o 
   6   8  17        9.04       27.35     19.73 o 
   7   8  17       74.60       59.12     16.90 o 
   0   9  17       60.18       30.54     22.79 o 
   1   9  17        0.70        6.03     13.99 o 
   2   9  17       34.09       34.22     15.59 o 
   3   9  17       18.21       26.54     14.92 o 
   4   9  17       42.77       -4.49     18.23 o 
   2   0  18     2421.80     2501.85    109.91 o 
   4   0  18     1617.67     1682.92     78.40 o 
   6   0  18     1017.87     1003.92     55.41 o 
   8   0  18      687.69      694.24     44.47 o 
  10   0  18      442.24      444.27     36.01 o 
  12   0  18      212.26      186.29     26.76 o 
  14   0  18      113.73      145.72     27.15 o 
   1   1  18       64.64       39.46     13.61 o 
   2   1  18       46.09       36.59     14.26 o 
   3   1  18       26.29       32.27      9.56 o 
   4   1  18       28.04       10.45      9.59 o 
   5   1  18       13.42        8.33      9.63 o 
   6   1  18       42.23       32.01     10.74 o 
   7   1  18       35.56       25.98      9.83 o 
   8   1  18       47.77       32.90     10.42 o 
   9   1  18        6.85        3.13     16.62 o 
  10   1  18       26.99       25.13     19.86 o 
  11   1  18       10.36        7.32     10.55 o 
  12   1  18       26.89       15.81     13.03 o 
  13   1  18       43.95       39.93     14.69 o 
  14   1  18        6.44       11.25     14.57 o 
   0   2  18      431.61      422.00     30.93 o 
   1   2  18       75.61       75.34     15.37 o 
   2   2  18      318.56      328.63     28.39 o 
   3   2  18       85.31       74.42     16.99 o 
   4   2  18      904.80     1002.77     37.31 o 
   5   2  18       46.17       34.87     10.38 o 
   6   2  18      886.27      875.73     35.59 o 
   7   2  18       10.04       -2.85      9.17 o 
   8   2  18      483.16      493.61     22.44 o 
   9   2  18       18.23       42.65     11.04 o 
  10   2  18      320.58      338.38     19.15 o 
  11   2  18       41.14       25.11     11.30 o 
  12   2  18      129.66      124.78     14.81 o 
  13   2  18        3.55        1.71     11.73 o 
   1   3  18      212.38      212.37     14.94 o 
   2   3  18       13.66        4.56     14.91 o 
   3   3  18       19.90       18.10     14.78 o 
   4   3  18       17.97       12.50     14.78 o 
   5   3  18       74.83       73.76     11.85 o 
   6   3  18       36.89       50.01     11.46 o 
   7   3  18       67.39       70.67     11.09 o 
   8   3  18       43.65       47.57     16.66 o 
   9   3  18       83.35       60.85     11.94 o 
  10   3  18       36.21       32.03     11.11 o 
  11   3  18       32.41        7.01     11.00 o 
  12   3  18        5.15        3.79     11.23 o 
  13   3  18       12.27       10.33     12.31 o 
   0   4  18      765.43      791.13     45.84 o 
   1   4  18       36.29       37.81     10.85 o 
   2   4  18      546.43      533.52     24.82 o 
   3   4  18        8.58       13.41     16.21 o 
   4   4  18      385.37      387.62     31.25 o 
   5   4  18       69.67       62.90     18.10 o 
   6   4  18      396.98      403.61     26.24 o 
   7   4  18       25.98       30.99     11.34 o 
   8   4  18      428.07      456.86     21.97 o 
   9   4  18       24.13        4.03     10.30 o 
  10   4  18      255.03      269.92     17.94 o 
  11   4  18        3.35       -1.43     15.03 o 
  12   4  18      171.90      182.00     22.78 o 
   1   5  18      450.88      438.46     24.48 o 
   2   5  18        7.32        2.92     10.35 o 
   3   5  18      131.87      129.97     22.59 o 
   4   5  18       72.60       52.42     19.47 o 
   5   5  18       34.34       36.85     17.52 o 
   6   5  18       78.67       78.75     29.11 o 
   7   5  18       69.65       67.26     19.53 o 
   8   5  18       45.24       60.12     15.46 o 
   9   5  18      105.00      139.21     14.57 o 
  10   5  18       21.24       13.24     11.38 o 
  11   5  18       42.53       25.59     12.53 o 
   0   6  18      416.46      469.66     35.62 o 
   1   6  18        4.80        1.38     11.88 o 
   2   6  18      294.86      316.50     21.20 o 
   3   6  18        4.27        4.99     11.55 o 
   4   6  18      252.52      279.08     29.17 o 
   5   6  18       11.97        8.46     17.12 o 
   6   6  18      234.04      226.66     27.02 o 
   7   6  18       10.39        7.70     13.57 o 
   8   6  18       83.67       67.47     16.15 o 
   9   6  18       27.77       25.89     18.88 o 
  10   6  18       63.10       68.96     17.73 o 
   1   7  18      115.12      125.05     16.98 o 
   2   7  18       17.77        5.18     12.73 o 
   3   7  18       58.21       63.61     14.30 o 
   4   7  18       10.07        1.50     17.26 o 
   5   7  18       50.96       62.44     21.10 o 
   6   7  18        5.10        0.78     17.97 o 
   7   7  18       36.04       43.51     16.01 o 
   8   7  18       12.98        9.92     14.81 o 
   9   7  18       36.36       27.48     20.25 o 
   0   8  18       97.17       90.51     24.35 o 
   1   8  18        4.29       -4.31     24.61 o 
   2   8  18       89.79       82.07     16.18 o 
   3   8  18       11.07        3.52     13.59 o 
   4   8  18       58.55       72.47     22.14 o 
   5   8  18        6.25       25.98     20.77 o 
   6   8  18       38.80       40.24     22.40 o 
   1   9  18      146.47      161.40     35.10 o 
   2   0  19      483.02      459.57     31.19 o 
   4   0  19       32.55       57.82     15.89 o 
   6   0  19        5.90        4.62     15.50 o 
   8   0  19       16.23       25.20     16.99 o 
  10   0  19        4.00       11.26     17.26 o 
  12   0  19       43.51       45.71     21.42 o 
   1   1  19       29.18       41.41     13.35 o 
   2   1  19      604.37      643.97     38.35 o 
   3   1  19        8.27        1.88      9.18 o 
   4   1  19      601.19      659.01     28.63 o 
   5   1  19        6.95        4.79     14.32 o 
   6   1  19      883.23      904.20     36.87 o 
   7   1  19        5.31       19.36     11.48 o 
   8   1  19      653.24      708.89     27.68 o 
   9   1  19        6.62        4.97      9.95 o 
  10   1  19      295.44      297.67     21.33 o 
  11   1  19       32.47       32.96     16.51 o 
  12   1  19      181.37      175.83     47.04 o 
  13   1  19       40.97       46.47     15.10 o 
   1   2  19       93.56       82.89     16.34 o 
   2   2  19       13.30       24.55     15.50 o 
   3   2  19      225.19      267.09     25.20 o 
   4   2  19       83.50       48.74     10.86 o 
   5   2  19       57.97       63.57     12.23 o 
   6   2  19       81.25       76.25     12.99 o 
   7   2  19       57.41       51.18     12.55 o 
   8   2  19       46.11       32.53     11.12 o 
   9   2  19        0.87       -2.49     10.10 o 
  10   2  19       20.23        7.80     10.71 o 
  11   2  19        1.97       -8.58     10.29 o 
  12   2  19       19.25       11.87     11.54 o 
  13   2  19       12.09        7.96     12.57 o 
   0   3  19      351.22      406.05     30.41 o 
   1   3  19       21.31       46.75     15.56 o 
   2   3  19      582.47      583.48     40.83 o 
   3   3  19       71.55       88.16     19.27 o 
   4   3  19      566.28      538.49     38.61 o 
   5   3  19       35.79       35.29     17.39 o 
   6   3  19      474.19      460.76     24.10 o 
   7   3  19       42.03       49.99     13.13 o 
   8   3  19      197.79      235.08     16.25 o 
   9   3  19       12.48        7.35     10.54 o 
  10   3  19      169.70      176.55     21.22 o 
  11   3  19        5.52        3.17     11.39 o 
  12   3  19      126.32      141.50     16.21 o 
   1   4  19      132.66      134.57     15.43 o 
   2   4  19        4.26        8.79     16.34 o 
   3   4  19      204.93      198.92     24.81 o 
   4   4  19       29.02       29.17     17.65 o 
   5   4  19      127.92      137.19     22.40 o 
   6   4  19       31.03       36.01     17.91 o 
   7   4  19      144.63      136.48     14.52 o 
   8   4  19        5.95       15.03     11.25 o 
   9   4  19       79.48      101.33     13.55 o 
  10   4  19        5.90       15.04     11.39 o 
  11   4  19       42.64       37.81     12.64 o 
  12   4  19        5.64       13.22     14.25 o 
   0   5  19      471.35      530.02     37.96 o 
   1   5  19       34.60       39.98     12.39 o 
   2   5  19      387.19      431.27     36.63 o 
   3   5  19       38.36       29.95     18.43 o 
   4   5  19      421.53      420.76     35.16 o 
   5   5  19       26.52       22.01     17.19 o 
   6   5  19      178.08      166.49     25.00 o 
   7   5  19        2.37      -12.91     12.91 o 
   8   5  19      224.18      242.01     22.92 o 
   9   5  19       36.22       36.06     16.00 o 
  10   5  19      148.40      177.64     16.26 o 
  11   5  19        3.42       -4.15     15.86 o 
   1   6  19       97.88      111.01     15.26 o 
   2   6  19       32.25       66.17     14.04 o 
   3   6  19      189.98      192.41     26.44 o 
   4   6  19       11.03       44.99     20.58 o 
   5   6  19       74.75      114.01     22.79 o 
   6   6  19       15.80       39.46     19.08 o 
   7   6  19        1.50       -1.30     18.23 o 
   8   6  19        1.89       18.69     14.94 o 
   9   6  19        8.32        7.04     15.15 o 
   0   7  19      171.84      154.06     25.20 o 
   1   7  19        5.73       22.44     14.06 o 
   2   7  19      121.15      142.48     17.75 o 
   3   7  19        2.87        9.05     18.43 o 
   4   7  19      108.10       89.47     23.05 o 
   5   7  19       21.16       28.32     19.66 o 
   6   7  19       69.37       99.75     24.55 o 
   7   7  19        4.79       -2.73     19.40 o 
   1   8  19      112.70      100.76     18.49 o 
   2   8  19        2.59       22.15     21.10 o 
   3   8  19       98.31      117.07     26.37 o 
   4   8  19        4.91       11.79     19.73 o 
   4   0  20      740.75      829.61     45.97 o 
   6   0  20      695.96      768.86     47.60 o 
   8   0  20      396.61      372.51     33.40 o 
  10   0  20      311.24      265.34     30.47 o 
  12   0  20       97.15       92.53     24.03 o 
   2   1  20       82.08       99.23     17.39 o 
   3   1  20       33.85       71.04     18.36 o 
   4   1  20        9.76        1.30     10.19 o 
   5   1  20       47.66       66.06     12.58 o 
   6   1  20       39.51       38.16     16.31 o 
   7   1  20       28.22       23.02     12.22 o 
   8   1  20       13.22        1.75     20.38 o 
   9   1  20        0.12        4.56     12.18 o 
  10   1  20        0.50      -12.21     12.21 o 
  11   1  20        9.64       16.07     13.37 o 
  12   1  20        5.85        5.83     20.74 o 
   1   2  20       15.14       20.90     14.32 o 
   2   2  20      445.96      534.97     37.38 o 
   3   2  20        6.55       33.60     17.19 o 
   4   2  20      572.93      606.66     42.45 o 
   5   2  20       35.75       35.39     14.36 o 
   6   2  20      628.64      639.60     31.74 o 
   7   2  20       24.95       12.72     11.91 o 
   8   2  20      458.30      515.46     27.95 o 
   9   2  20        5.53       12.76     11.83 o 
  10   2  20      143.26      147.92     15.50 o 
  11   2  20       30.94       21.42     12.26 o 
  12   2  20       91.30      105.81     21.33 o 
   1   3  20       94.41       80.94     18.49 o 
   2   3  20       10.05       19.92     15.89 o 
   3   3  20      118.18      116.88     21.55 o 
   4   3  20        5.67      -14.65     16.28 o 
   5   3  20       61.00       61.92     19.21 o 
   6   3  20       36.47       58.08     19.01 o 
   7   3  20       18.00       19.16     12.24 o 
   8   3  20       91.61       98.58     13.29 o 
   9   3  20       10.01        7.22     10.70 o 
  10   3  20       43.26       27.52     12.23 o 
  11   3  20        3.41        2.74     11.38 o 
   0   4  20      432.64      444.85     34.12 o 
   1   4  20       20.38       27.24     11.55 o 
   2   4  20      298.35      355.45     30.21 o 
   3   4  20       33.73        6.45     18.10 o 
   4   4  20      300.12      321.86     31.58 o 
   5   4  20        9.92       24.55     17.32 o 
   6   4  20      227.15      262.34     28.45 o 
   7   4  20        1.33        9.38     16.60 o 
   8   4  20      154.19      149.42     14.82 o 
   9   4  20        3.69      -10.50     10.50 o 
  10   4  20      120.70      131.37     15.19 o 
  11   4  20        5.63       -3.53     12.70 o 
   1   5  20      162.99      191.98     17.67 o 
   2   5  20       44.21       62.31     19.47 o 
   3   5  20      108.21      128.73     23.31 o 
   4   5  20        3.43        4.82     17.39 o 
   5   5  20       94.12      112.65     23.90 o 
   6   5  20        4.79      -16.54     16.54 o 
   7   5  20       12.57        9.18     18.36 o 
   8   5  20        0.07        4.87     14.80 o 
   9   5  20       23.05       34.51     16.63 o 
  10   5  20       21.35       28.19     19.60 o 
   0   6  20      218.37      227.12     26.96 o 
   1   6  20        6.62       -1.91     12.51 o 
   2   6  20      326.17      358.32     34.84 o 
   3   6  20        1.16        6.97     19.01 o 
   4   6  20      202.06      197.42     28.91 o 
   5   6  20        0.27      -17.26     17.26 o 
   6   6  20       37.17       60.36     21.75 o 
   7   6  20        3.89      -16.60     16.60 o 
   8   6  20       39.95       37.57     21.36 o 
   1   7  20       60.59       62.61     15.81 o 
   2   7  20        2.20        6.02     13.89 o 
   3   7  20       79.28       47.01     22.66 o 
   4   7  20       12.51       34.77     20.25 o 
   5   7  20       29.62       39.26     21.29 o 
   6   7  20        5.21       13.61     20.51 o 
   0   8  20       77.89       59.84     24.22 o 
   1   8  20        0.73        4.63     18.07 o 
   4   0  21       58.26       91.55     19.40 o 
   6   0  21       27.68       50.92     18.36 o 
   8   0  21       35.37       60.95     19.53 o 
  10   0  21        0.52      -15.56     15.56 o 
   2   1  21      432.55      427.21     31.51 o 
   3   1  21       36.33       28.26     16.73 o 
   4   1  21      509.43      559.19     39.26 o 
   5   1  21        1.80        5.71     12.60 o 
   6   1  21      492.17      527.62     27.66 o 
   7   1  21       10.46       14.77     12.57 o 
   8   1  21      270.06      235.24     21.68 o 
   9   1  21        1.30      -12.38     12.38 o 
  10   1  21      217.13      205.82     19.63 o 
  11   1  21        2.44       10.43     14.02 o 
   1   2  21       33.14       48.77     15.50 o 
   2   2  21        2.83        1.50     15.37 o 
   3   2  21       20.98       22.14     17.52 o 
   4   2  21       26.71       11.00     17.71 o 
   5   2  21      108.55      129.97     22.85 o 
   6   2  21        3.34        1.66     11.90 o 
   7   2  21       37.46       42.82     13.79 o 
   8   2  21        4.96        3.05     12.43 o 
   9   2  21        4.18       -8.09     12.30 o 
  10   2  21       10.30        9.96     12.19 o 
  11   2  21        1.80       17.89     12.56 o 
   1   3  21        9.11        4.04     15.43 o 
   2   3  21      320.63      406.31     31.51 o 
   3   3  21        8.23       23.96     18.23 o 
   4   3  21      225.82      207.58     27.41 o 
   5   3  21       17.69      -10.61     15.95 o 
   6   3  21      190.51      226.46     28.19 o 
   7   3  21       22.01       13.25     12.11 o 
   8   3  21      164.59      175.10     17.63 o 
   9   3  21       14.74        0.32     12.57 o 
  10   3  21      157.91      178.76     16.66 o 
   1   4  21      119.91      146.24     22.40 o 
   2   4  21       13.12       42.97     19.01 o 
   3   4  21       43.10       41.35     19.47 o 
   4   4  21       10.14       20.32     19.21 o 
   5   4  21       41.13       30.21     19.53 o 
   6   4  21        3.75        8.59     18.04 o 
   7   4  21       29.79       16.80     18.88 o 
   8   4  21       11.46       14.52     19.47 o 
   9   4  21       10.01      -11.00     22.46 o 
  10   4  21        7.75       -2.44     23.83 o 
   0   5  21      220.26      250.23     27.67 o 
   1   5  21        5.13        1.24     17.97 o 
   2   5  21      186.88      169.29     25.98 o 
   3   5  21       13.92        0.72     18.75 o 
   4   5  21      250.00      353.63     33.53 o 
   5   5  21       12.89       14.78     20.45 o 
   6   5  21      109.28       47.53     20.97 o 
   7   5  21        3.89        5.01     19.53 o 
   8   5  21      100.37       83.87     23.38 o 
   1   6  21      130.49      157.48     31.78 o 
   2   6  21        2.09      -18.56     18.56 o 
   3   6  21       28.15       40.44     20.45 o 
   4   6  21       20.03        7.36     19.47 o 
   5   6  21       18.94       22.27     20.38 o 
   6   6  21        5.55       40.70     21.23 o 
   7   6  21       41.54       44.54     21.88 o 
   0   7  21      129.10      137.19     26.57 o 
   1   7  21       12.42       15.12     14.66 o 
   2   7  21       84.24       77.62     25.07 o 
   3   7  21       17.36       -5.14     21.68 o 
   4   7  21       52.83       61.53     22.85 o 
   4   0  22      438.78      410.08     32.82 o 
   6   0  22      321.43      386.64     33.34 o 
   8   0  22      221.10      228.22     28.91 o 
  10   0  22       94.74      117.53     25.92 o 
   3   1  22        7.23       21.62     16.41 o 
   4   1  22        7.63      -16.08     16.08 o 
   5   1  22        5.67       -1.32     11.64 o 
   6   1  22       18.89       33.91     13.24 o 
   7   1  22       38.33       19.25     13.16 o 
   8   1  22        1.18       12.43     13.26 o 
   9   1  22       19.52        6.24     21.13 o 
  10   1  22       17.47       24.55     15.44 o 
   2   2  22      399.68      426.36     32.82 o 
   3   2  22       29.54       41.22     18.10 o 
   4   2  22      335.54      299.98     30.93 o 
   5   2  22        6.21        5.21     18.30 o 
   6   2  22      244.71      245.22     28.39 o 
   7   2  22        1.75       -5.30     12.26 o 
   8   2  22      201.21      220.79     19.51 o 
   9   2  22        4.68       -0.38     12.94 o 
  10   2  22      156.74      175.68     19.68 o 
   1   3  22      102.83      135.37     21.55 o 
   2   3  22       14.11       25.85     17.32 o 
   3   3  22       51.89       55.41     20.38 o 
   4   3  22       15.06       18.17     19.34 o 
   5   3  22       33.03        4.56     18.62 o 
   6   3  22       57.75       37.83     20.58 o 
   7   3  22       27.40       15.11     19.66 o 
   8   3  22        8.48       13.95     13.32 o 
   9   3  22        6.07       -4.59     13.07 o 
   1   4  22        3.52       -5.34     16.47 o 
   2   4  22      119.74      102.23     22.40 o 
   3   4  22        3.16       -3.78     17.58 o 
   4   4  22      145.92      178.61     27.28 o 
   5   4  22        9.83       -2.93     19.99 o 
   6   4  22      157.41      159.27     27.09 o 
   7   4  22        8.26        0.91     18.62 o 
   8   4  22       90.70      117.72     25.78 o 
   1   5  22      104.19      123.06     23.18 o 
   2   5  22        1.49        5.86     19.79 o 
   3   5  22       54.48       55.87     21.62 o 
   4   5  22        0.60       -0.78     18.88 o 
   5   5  22       41.08       23.38     21.03 o 
   6   5  22        6.54       35.68     21.42 o 
   7   5  22       27.62       -2.73     20.38 o 
   0   6  22      352.15      368.48     34.84 o 
   1   6  22        4.05      -16.99     18.62 o 
   2   6  22      191.32      221.32     30.02 o 
   3   6  22        3.24       16.73     21.62 o 
   4   6  22       43.16       18.04     20.77 o 
   5   6  22        5.62      -14.13     19.40 o 
   6   0  23       18.43       19.08     19.01 o 
   8   0  23       22.26       36.72     20.64 o 
   4   1  23      377.23      447.85     35.36 o 
   5   1  23        3.14        6.45     18.82 o 
   6   1  23      396.15      469.76     26.76 o 
   7   1  23       17.03       16.22     13.99 o 
   8   1  23       90.04       76.67     26.70 o 
   9   1  23        8.62       -4.75     13.49 o 
   3   2  23        0.01       -5.08     17.71 o 
   4   2  23       18.25        5.80     19.47 o 
   5   2  23       17.64       43.56     21.29 o 
   6   2  23       14.70       27.87     20.58 o 
   7   2  23       28.08       48.05     22.33 o 
   8   2  23        1.97      -12.41     13.03 o 
   9   2  23       12.67       14.53     14.26 o 
   2   3  23      205.66      217.67     26.70 o 
   3   3  23       24.38       18.17     18.82 o 
   4   3  23       98.73      111.28     24.55 o 
   5   3  23        9.40       -0.07     19.08 o 
   6   3  23       89.84      103.92     25.00 o 
   7   3  23       33.45       38.81     22.20 o 
   8   3  23      114.11      205.50     29.63 o 
   2   4  23        2.77        0.46     18.56 o 
   3   4  23       89.99       91.48     22.85 o 
   4   4  23        9.13        5.27     19.92 o 
   5   4  23       23.83        5.80     19.60 o 
   6   4  23        1.22       -7.68     20.45 o 
   7   4  23        8.72       10.03     20.71 o 
   1   5  23        6.33       28.45     19.47 o 
   2   5  23      142.43      128.99     25.52 o 
   3   5  23        8.39       10.16     20.71 o 
   4   5  23      105.32      151.58     27.35 o 
   5   5  23        0.46       50.20     22.66 o 
   1   6  23       32.35       18.10     21.55 o 
   6   0  24      408.46      556.26     42.26 o 
   8   0  24      150.52      179.91     28.19 o 
   5   1  24        7.82       12.89     20.25 o 
   6   1  24        1.12      -19.01     19.01 o 
   7   1  24        3.47      -13.16     13.16 o 
   8   1  24        1.20      -11.93     13.61 o 
   4   2  24      108.55       92.59     22.59 o 
   5   2  24        4.10      -14.32     19.53 o 
   6   2  24       70.58       82.82     23.96 o 
   7   2  24       18.31       17.71     21.68 o 
   3   3  24       19.67       46.56     21.16 o 
   4   3  24       13.09       -0.98     19.99 o 
   5   3  24        8.22       32.82     22.40 o 
   6   3  24        0.55      -18.23     19.86 o 
   2   4  24       84.98       83.35     22.99 o 
   3   4  24       13.90       15.17     21.29 o 
   4   4  24       84.39       82.69     24.29 o 
   5   4  24        3.36       16.21     22.66 o 
   2   5  24        4.40       16.34     20.32 o 
   6   1  25      105.65      112.78     25.39 o 
   5   2  25       12.10       14.39     20.90 o 
   4   3  25      102.92      110.89     24.61 o 
                                                 
